# Supplementary material for: Comprehensive analysis of circular RNAs in porcine small intestine epithelial cells associated with susceptibility to Escherichia coli F4ac diarrhea
Source: BMC Genomics. 2023 Apr 22;24:211. doi: 10.1186/s12864-022-08994-8 (PMC10122348; doi:10.1186/s12864-022-08994-8)
Supplement: Supplementary file 1 — Additional file 1: Table S1. Summary of circRNAs identified in eight samples. Table S2. The counts of the back-spliced junction read of 8 samples were normalized as the spliced reads per billion mapping (SRPBM). Table S3. Differentially expressed circRNAs (DEC) between adhesive and non-adhesive group. Table S4. Significantly enriched GO terms of DE circRNA host genes between adhesive and non-adhesive group. Table S5. Predicted DE circRNA's miRNA binding sites. Table S6. Significantly enriched GO terms and KEGG pathways of DE genes between adhesive and non-adhesive group. [file 12864_2022_8994_MOESM1_ESM.xlsx]

## Sheet: Supplementary Table S1
Table S1. Summary of circRNAs identified in eight samples.
circRNA_ID	chr	circRNA_start	circRNA_end	strand	circRNA_type	gene_id	R1	R2	R3	R4	S1	S2	S3	S4
1:100427192|100437860	1	100427192	100437860	+	exon	ENSSSCG00000004522,	NA	NA	NA	6	14	5	NA	NA
1:100589850|100592240	1	100589850	100592240	+	exon	ENSSSCG00000004524,	NA	NA	NA	NA	NA	NA	NA	5
1:100589850|100597672	1	100589850	100597672	+	exon	ENSSSCG00000004524,	NA	NA	22	8	13	NA	14	10
1:100589850|100603238	1	100589850	100603238	+	exon	ENSSSCG00000004524,	74	246	61	60	94	81	46	39
1:100589850|100613174	1	100589850	100613174	+	exon	ENSSSCG00000004524,	179	516	123	77	211	213	223	128
1:100589850|100624993	1	100589850	100624993	+	exon	ENSSSCG00000004524,	NA	NA	NA	NA	NA	17	5	NA
1:100589850|100626668	1	100589850	100626668	+	exon	ENSSSCG00000004524,	NA	NA	17	NA	4	13	10	NA
1:100589850|100626714	1	100589850	100626714	+	exon	ENSSSCG00000004524,	NA	NA	NA	5	NA	NA	NA	NA
1:100592211|100597672	1	100592211	100597672	+	exon	ENSSSCG00000004524,	NA	NA	NA	NA	NA	NA	8	NA
1:100597460|100603238	1	100597460	100603238	+	exon	ENSSSCG00000004524,	14	NA	NA	4	4	7	13	8
1:100597460|100613174	1	100597460	100613174	+	exon	ENSSSCG00000004524,	8	NA	NA	9	6	9	20	4
1:100601423|100613174	1	100601423	100613174	+	exon	ENSSSCG00000004524,	NA	NA	11	NA	11	NA	NA	NA
1:10070672|10099544	1	10070672	10099544	-	exon	ENSSSCG00000004064,	NA	NA	NA	NA	14	NA	9	NA
1:10099395|10175846	1	10099395	10175846	-	exon	ENSSSCG00000004064,	NA	NA	NA	22	NA	NA	NA	13
1:10161698|10175846	1	10161698	10175846	-	intron	ENSSSCG00000004064,	NA	NA	NA	4	NA	NA	NA	NA
1:103695963|103697703	1	103695963	103697703	-	exon	ENSSSCG00000004528,	2	NA	NA	4	6	16	7	NA
1:103695963|103738168	1	103695963	103738168	-	exon	ENSSSCG00000004528,	NA	NA	21	3	3	NA	9	NA
1:103718639|103738168	1	103718639	103738168	-	intron	ENSSSCG00000004528,	13	231	NA	14	33	14	7	18
1:103719770|103738168	1	103719770	103738168	-	exon	ENSSSCG00000004528,	NA	NA	30	16	11	11	8	4
1:103798188|103815098	1	103798188	103815098	+	exon	ENSSSCG00000004529,	NA	NA	NA	NA	NA	7	NA	3
1:104454418|104458383	1	104454418	104458383	-	exon	ENSSSCG00000004534,	NA	NA	NA	5	6	15	NA	NA
1:104748096|104774676	1	104748096	104774676	-	exon	ENSSSCG00000004535,	8	NA	NA	NA	2	8	NA	6
1:104764629|104774676	1	104764629	104774676	-	exon	ENSSSCG00000004535,	10	NA	NA	NA	21	NA	13	NA
1:105985062|106000228	1	105985062	106000228	-	exon	ENSSSCG00000004537,	29	NA	NA	6	11	15	NA	2
1:105987822|106000228	1	105987822	106000228	-	exon	ENSSSCG00000004537,	33	101	23	18	13	34	68	23
1:105998541|106000228	1	105998541	106000228	-	exon	ENSSSCG00000004537,	NA	NA	NA	10	28	6	26	NA
1:106148090|106150609	1	106148090	106150609	+	exon	ENSSSCG00000004538,	95	222	35	55	87	96	97	NA
1:106148090|106171073	1	106148090	106171073	+	exon	ENSSSCG00000004538,	NA	NA	NA	8	NA	NA	NA	NA
1:106150521|106171073	1	106150521	106171073	+	exon	ENSSSCG00000004538,	12	NA	NA	NA	NA	NA	NA	NA
1:106314173|106317699	1	106314173	106317699	+	exon	ENSSSCG00000004538,	11	NA	NA	2	5	7	23	NA
1:106314173|106339367	1	106314173	106339367	+	exon	ENSSSCG00000004538,	12	NA	NA	3	NA	NA	NA	NA
1:106664464|106665739	1	106664464	106665739	-	intergenic_region	n/a	NA	NA	NA	NA	NA	4	NA	NA
1:106664464|106732919	1	106664464	106732919	-	intergenic_region	n/a	13	NA	NA	NA	NA	NA	NA	NA
1:106685578|106732919	1	106685578	106732919	-	intergenic_region	n/a	NA	NA	NA	NA	10	12	NA	NA
1:106906455|106907708	1	106906455	106907708	+	exon	ENSSSCG00000046224,	NA	NA	NA	NA	NA	11	NA	NA
1:106913171|106917338	1	106913171	106917338	-	exon	ENSSSCG00000004542,	NA	NA	NA	NA	NA	11	32	8
1:106923369|106926985	1	106923369	106926985	-	exon	ENSSSCG00000004542,	NA	NA	NA	NA	NA	4	NA	NA
1:106923369|106926988	1	106923369	106926988	-	exon	ENSSSCG00000004542,	25	NA	NA	16	65	74	NA	11
1:107028044|107030681	1	107028044	107030681	+	exon	ENSSSCG00000004544,	NA	NA	NA	3	NA	NA	NA	NA
1:107028044|107031624	1	107028044	107031624	+	exon	ENSSSCG00000004544,	16	NA	NA	6	NA	5	NA	10
1:107535162|107553238	1	107535162	107553238	-	intron	ENSSSCG00000004551,	57	162	8	21	42	51	49	17
1:107552365|107553238	1	107552365	107553238	-	exon	ENSSSCG00000004551,	59	110	39	43	25	47	19	29
1:107615564|107619390	1	107615564	107619390	-	exon	ENSSSCG00000004552,	NA	NA	15	NA	NA	NA	NA	NA
1:107763496|107763896	1	107763496	107763896	+	exon	ENSSSCG00000004558,	NA	60	NA	18	9	24	28	6
1:107918199|107919548	1	107918199	107919548	-	exon	ENSSSCG00000048062,ENSSSCG00000042703,	NA	NA	NA	2	NA	NA	NA	NA
1:108248956|108249911	1	108248956	108249911	+	exon	ENSSSCG00000004561,	NA	NA	NA	NA	8	NA	NA	NA
1:108248956|108257690	1	108248956	108257690	+	exon	ENSSSCG00000004561,	NA	NA	13	NA	NA	NA	NA	NA
1:108326426|108328989	1	108326426	108328989	+	exon	ENSSSCG00000004561,	10	NA	NA	NA	NA	NA	NA	NA
1:108367819|108371115	1	108367819	108371115	+	exon	ENSSSCG00000004561,	NA	NA	NA	3	NA	NA	NA	NA
1:108367819|108374505	1	108367819	108374505	+	exon	ENSSSCG00000004561,	NA	NA	NA	2	8	3	NA	NA
1:108367819|108378824	1	108367819	108378824	+	exon	ENSSSCG00000004561,	NA	NA	NA	NA	NA	NA	NA	3
1:108385212|108386218	1	108385212	108386218	+	exon	ENSSSCG00000004561,	NA	NA	NA	NA	NA	4	NA	NA
1:108447646|108459584	1	108447646	108459584	-	exon	ENSSSCG00000028737,	5	NA	NA	NA	NA	NA	NA	NA
1:108459471|108468465	1	108459471	108468465	-	exon	ENSSSCG00000028737,	12	NA	6	NA	NA	5	NA	NA
1:108459471|108486823	1	108459471	108486823	-	exon	ENSSSCG00000028737,	81	173	23	8	9	18	21	23
1:108482616|108486823	1	108482616	108486823	-	exon	ENSSSCG00000028737,	32	218	70	100	74	146	75	39
1:108781124|108782411	1	108781124	108782411	-	exon	ENSSSCG00000032949,ENSSSCG00000026571,	NA	NA	9	NA	NA	NA	NA	NA
1:108977201|109001833	1	108977201	109001833	-	intergenic_region	n/a	NA	NA	NA	NA	22	NA	3	NA
1:108996646|109001833	1	108996646	109001833	-	exon	ENSSSCG00000004570,	28	NA	NA	10	27	15	26	9
1:10906|18696	1	10906	18696	-	intron	ENSSSCG00000037372,	3	NA	NA	2	NA	6	NA	7
1:109401152|109410390	1	109401152	109410390	-	exon	ENSSSCG00000024088,	NA	NA	NA	NA	5	NA	NA	NA
1:109475381|109475967	1	109475381	109475967	-	intron	ENSSSCG00000024088,	NA	NA	11	3	7	12	40	NA
1:109966724|109975692	1	109966724	109975692	+	exon	ENSSSCG00000036431,	NA	NA	NA	3	10	13	NA	24
1:109970586|109975692	1	109970586	109975692	+	exon	ENSSSCG00000036431,	NA	NA	NA	14	5	NA	NA	NA
1:110034206|110039341	1	110034206	110039341	+	exon	ENSSSCG00000036431,	NA	13	NA	NA	NA	NA	NA	NA
1:110034206|110042154	1	110034206	110042154	+	exon	ENSSSCG00000036431,	6	NA	NA	NA	NA	NA	NA	NA
1:110043814|110045873	1	110043814	110045873	+	exon	ENSSSCG00000036431,	NA	NA	NA	5	NA	NA	NA	NA
1:110045644|110048559	1	110045644	110048559	+	exon	ENSSSCG00000036431,	NA	NA	NA	2	NA	NA	NA	NA
1:111475970|111476500	1	111475970	111476500	-	exon	ENSSSCG00000004576,	NA	NA	NA	NA	NA	NA	NA	4
1:112355748|112359628	1	112355748	112359628	+	exon	ENSSSCG00000004582,ENSSSCG00000004583,	NA	NA	NA	NA	6	NA	NA	NA
1:112390594|112392047	1	112390594	112392047	+	exon	ENSSSCG00000004583,	NA	NA	NA	NA	4	NA	NA	NA
1:112602208|112603519	1	112602208	112603519	-	exon	ENSSSCG00000004586,	NA	NA	NA	8	NA	NA	NA	NA
1:112802693|112817568	1	112802693	112817568	+	exon	ENSSSCG00000004587,	NA	NA	NA	NA	NA	7	NA	NA
1:112875696|112885058	1	112875696	112885058	+	exon	ENSSSCG00000004587,	5	NA	NA	4	NA	NA	NA	NA
1:112924141|112928033	1	112924141	112928033	-	exon	ENSSSCG00000004588,	6	NA	NA	NA	NA	NA	NA	NA
1:112938660|112939007	1	112938660	112939007	-	exon	ENSSSCG00000004588,	NA	NA	20	NA	10	7	9	7
1:112966183|112967643	1	112966183	112967643	-	exon	ENSSSCG00000004589,	NA	NA	NA	NA	NA	NA	4	NA
1:112966183|112968972	1	112966183	112968972	-	exon	ENSSSCG00000004589,	NA	63	NA	NA	NA	12	24	NA
1:112967548|112974578	1	112967548	112974578	-	exon	ENSSSCG00000004589,	NA	94	NA	NA	16	8	NA	10
1:112968880|112974578	1	112968880	112974578	-	exon	ENSSSCG00000004589,	NA	NA	NA	NA	5	NA	NA	4
1:112981689|112986241	1	112981689	112986241	-	exon	ENSSSCG00000004589,	NA	NA	NA	NA	NA	10	NA	NA
1:112985922|112996761	1	112985922	112996761	-	exon	ENSSSCG00000004589,	NA	NA	NA	5	NA	NA	NA	NA
1:112996635|113013582	1	112996635	113013582	-	exon	ENSSSCG00000004589,	79	60	51	62	58	85	35	38
1:113012687|113013582	1	113012687	113013582	-	exon	ENSSSCG00000004589,	23	NA	17	4	19	9	24	4
1:113097707|113101112	1	113097707	113101112	+	exon	ENSSSCG00000004592,	31	215	49	28	48	50	44	5
1:113097707|113102025	1	113097707	113102025	+	exon	ENSSSCG00000004592,	2112	20530	3964	2039	3751	4075	3395	972
1:113097707|113116114	1	113097707	113116114	+	exon	ENSSSCG00000004592,	NA	NA	NA	8	22	9	26	NA
1:113097707|113131324	1	113097707	113131324	+	exon	ENSSSCG00000004592,	NA	NA	NA	NA	NA	NA	NA	6
1:113100915|113102025	1	113100915	113102025	+	exon	ENSSSCG00000004592,	9	NA	74	29	17	21	44	18
1:113100915|113131324	1	113100915	113131324	+	exon	ENSSSCG00000004592,	NA	43	NA	NA	NA	NA	NA	NA
1:113120458|113121802	1	113120458	113121802	+	exon	ENSSSCG00000004592,	NA	NA	NA	NA	NA	NA	NA	4
1:113120458|113126509	1	113120458	113126509	+	exon	ENSSSCG00000004592,	NA	NA	NA	NA	NA	NA	7	NA
1:113128000|113128579	1	113128000	113128579	+	exon	ENSSSCG00000004592,	695	1427	362	288	433	500	607	232
1:113128000|113131324	1	113128000	113131324	+	exon	ENSSSCG00000004592,	20	NA	17	16	12	22	16	5
1:113217208|113238518	1	113217208	113238518	-	exon	ENSSSCG00000024131,	NA	NA	NA	5	NA	NA	NA	NA
1:113320667|113362747	1	113320667	113362747	+	exon	ENSSSCG00000004595,	NA	NA	NA	NA	NA	6	NA	NA
1:113372048|113377340	1	113372048	113377340	+	exon	ENSSSCG00000004595,	NA	NA	NA	5	2	NA	NA	NA
1:113388539|113392369	1	113388539	113392369	+	exon	ENSSSCG00000004595,	13	NA	NA	NA	NA	NA	NA	NA
1:113972968|113989630	1	113972968	113989630	+	exon	ENSSSCG00000025578,	NA	NA	NA	NA	NA	7	4	NA
1:114510778|114523148	1	114510778	114523148	-	exon	ENSSSCG00000035038,	NA	NA	NA	3	5	NA	NA	NA
1:114510778|114525646	1	114510778	114525646	-	exon	ENSSSCG00000035038,	31	131	28	10	33	22	19	18
1:114523013|114525646	1	114523013	114525646	-	exon	ENSSSCG00000035038,	NA	NA	11	NA	7	NA	NA	NA
1:114716401|114727059	1	114716401	114727059	-	exon	ENSSSCG00000004600,	6	NA	NA	NA	8	NA	NA	NA
1:114716401|114740195	1	114716401	114740195	-	exon	ENSSSCG00000004600,	NA	NA	NA	NA	NA	4	NA	NA
1:114878718|114881141	1	114878718	114881141	-	intron	ENSSSCG00000004600,	NA	NA	NA	NA	NA	NA	7	NA
1:114880144|114881141	1	114880144	114881141	-	intron	ENSSSCG00000004600,	NA	NA	NA	NA	NA	NA	4	NA
1:114881039|114903534	1	114881039	114903534	-	exon	ENSSSCG00000004600,	NA	NA	NA	3	NA	NA	6	NA
1:114881039|114915607	1	114881039	114915607	-	exon	ENSSSCG00000004600,	NA	NA	NA	NA	NA	NA	NA	8
1:115244389|115250113	1	115244389	115250113	+	exon	ENSSSCG00000026960,	13	73	17	14	6	20	24	8
1:115244389|115263755	1	115244389	115263755	+	exon	ENSSSCG00000026960,	41	127	NA	16	18	8	30	5
1:115244389|115277011	1	115244389	115277011	+	exon	ENSSSCG00000026960,	NA	NA	NA	NA	7	7	NA	NA
1:115249811|115263755	1	115249811	115263755	+	exon	ENSSSCG00000026960,	13	NA	NA	NA	NA	NA	NA	NA
1:115263339|115263755	1	115263339	115263755	+	exon	ENSSSCG00000026960,	NA	NA	NA	3	NA	NA	NA	NA
1:115270673|115274463	1	115270673	115274463	+	exon	ENSSSCG00000026960,	NA	NA	NA	NA	NA	NA	NA	3
1:115553445|115579538	1	115553445	115579538	-	exon	ENSSSCG00000004602,	198	378	93	79	63	73	69	77
1:115553445|115585772	1	115553445	115585772	-	exon	ENSSSCG00000004602,	45	93	47	18	16	14	24	12
1:115553445|115595480	1	115553445	115595480	-	exon	ENSSSCG00000004602,	NA	NA	NA	4	NA	NA	2	NA
1:115575635|115585772	1	115575635	115585772	-	exon	ENSSSCG00000004602,	17	NA	NA	NA	NA	NA	NA	7
1:115575635|115595480	1	115575635	115595480	-	exon	ENSSSCG00000004602,	9	NA	NA	8	NA	NA	7	5
1:115734903|115820705	1	115734903	115820705	+	exon	ENSSSCG00000004603,	NA	NA	NA	NA	7	7	NA	5
1:115818646|115820705	1	115818646	115820705	+	exon	ENSSSCG00000004603,	NA	NA	NA	NA	5	NA	NA	NA
1:11584817|11596113	1	11584817	11596113	+	exon	ENSSSCG00000024361,	NA	NA	NA	5	NA	NA	NA	NA
1:115857184|115859487	1	115857184	115859487	+	exon	ENSSSCG00000004603,	NA	NA	NA	4	NA	NA	NA	NA
1:116401169|116425776	1	116401169	116425776	+	exon	ENSSSCG00000004608,	NA	NA	NA	2	NA	NA	NA	NA
1:11646042|11647294	1	11646042	11647294	-	intron	ENSSSCG00000024361,	NA	44	NA	NA	NA	NA	NA	NA
1:116466531|116484453	1	116466531	116484453	+	exon	ENSSSCG00000004610,	NA	NA	NA	NA	4	4	NA	NA
1:11656690|11658867	1	11656690	11658867	-	exon	ENSSSCG00000004065,	22	NA	NA	NA	13	13	9	16
1:116579031|116594933	1	116579031	116594933	+	exon	ENSSSCG00000004612,	NA	NA	NA	NA	NA	9	NA	NA
1:11716217|11735531	1	11716217	11735531	-	exon	ENSSSCG00000004065,	NA	NA	NA	7	NA	8	NA	NA
1:11731352|11735531	1	11731352	11735531	-	exon	ENSSSCG00000004065,	8	NA	NA	9	NA	5	NA	6
1:119147938|119152992	1	119147938	119152992	+	intron	ENSSSCG00000004620,	NA	50	13	4	NA	NA	NA	3
1:119246117|119252920	1	119246117	119252920	+	exon	ENSSSCG00000004620,	NA	NA	NA	NA	NA	NA	10	NA
1:119275121|119298597	1	119275121	119298597	+	exon	ENSSSCG00000004620,	NA	NA	NA	NA	5	NA	NA	NA
1:119424605|119429584	1	119424605	119429584	+	exon	ENSSSCG00000004621,	NA	NA	NA	5	NA	NA	NA	NA
1:119424605|119433463	1	119424605	119433463	+	exon	ENSSSCG00000004621,	NA	NA	NA	4	NA	NA	12	NA
1:119424605|119449446	1	119424605	119449446	+	exon	ENSSSCG00000004621,	NA	NA	NA	NA	NA	3	NA	NA
1:119487614|119500634	1	119487614	119500634	+	exon	ENSSSCG00000004621,	58	87	18	14	34	19	NA	21
1:119727110|119740313	1	119727110	119740313	-	exon	ENSSSCG00000004624,	NA	NA	NA	3	NA	NA	NA	NA
1:119728606|119735315	1	119728606	119735315	-	exon	ENSSSCG00000004624,	NA	NA	10	NA	6	8	8	2
1:119735151|119740313	1	119735151	119740313	-	exon	ENSSSCG00000004624,	27	85	32	18	24	33	43	15
1:119738115|119740313	1	119738115	119740313	-	exon	ENSSSCG00000004624,	19	NA	27	13	11	31	22	21
1:119739121|119740313	1	119739121	119740313	-	exon	ENSSSCG00000004624,	NA	NA	NA	5	NA	NA	9	NA
1:119865429|119884431	1	119865429	119884431	-	exon	ENSSSCG00000004626,	NA	NA	NA	NA	NA	3	NA	NA
1:119871910|119878715	1	119871910	119878715	-	exon	ENSSSCG00000004626,	NA	NA	NA	9	11	9	11	11
1:119871910|119884431	1	119871910	119884431	-	exon	ENSSSCG00000004626,	NA	NA	22	NA	NA	NA	NA	6
1:119871910|119905302	1	119871910	119905302	-	exon	ENSSSCG00000004626,	NA	NA	NA	NA	11	NA	NA	NA
1:119874679|119878715	1	119874679	119878715	-	exon	ENSSSCG00000004626,	NA	NA	NA	NA	NA	NA	13	NA
1:119874679|119884431	1	119874679	119884431	-	exon	ENSSSCG00000004626,	12	81	NA	NA	NA	3	9	7
1:119876497|119878715	1	119876497	119878715	-	exon	ENSSSCG00000004626,	5	83	16	7	42	33	25	2
1:119905146|119909321	1	119905146	119909321	-	exon	ENSSSCG00000004626,	37	191	33	49	30	57	42	42
1:12041132|12042596	1	12041132	12042596	-	exon	ENSSSCG00000004070,	NA	54	NA	NA	NA	NA	NA	NA
1:12041132|12043885	1	12041132	12043885	-	exon	ENSSSCG00000004070,	7	NA	NA	13	NA	7	NA	NA
1:12053595|12060454	1	12053595	12060454	-	exon	ENSSSCG00000004070,	NA	NA	NA	6	NA	NA	7	NA
1:12056480|12060454	1	12056480	12060454	-	exon	ENSSSCG00000004070,	NA	62	14	7	2	7	NA	5
1:12056480|12061089	1	12056480	12061089	-	exon	ENSSSCG00000004070,	NA	NA	NA	NA	NA	5	NA	NA
1:12058732|12061089	1	12058732	12061089	-	exon	ENSSSCG00000004070,	10	NA	NA	NA	NA	NA	NA	NA
1:12071470|12086591	1	12071470	12086591	-	exon	ENSSSCG00000004070,	NA	NA	NA	NA	8	NA	NA	NA
1:121096268|121097348	1	121096268	121097348	+	exon	ENSSSCG00000004635,	NA	NA	NA	NA	10	NA	NA	NA
1:121097166|121104566	1	121097166	121104566	+	exon	ENSSSCG00000004635,	6	NA	NA	NA	2	NA	NA	NA
1:121098416|121104566	1	121098416	121104566	+	exon	ENSSSCG00000004635,	10	NA	NA	NA	NA	9	NA	NA
1:121116155|121116999	1	121116155	121116999	+	exon	ENSSSCG00000004635,	8	NA	NA	NA	12	8	21	NA
1:121116155|121119939	1	121116155	121119939	+	exon	ENSSSCG00000004635,	NA	NA	NA	8	NA	3	57	5
1:121160753|121168527	1	121160753	121168527	+	exon	ENSSSCG00000004636,	12	NA	NA	NA	4	9	NA	NA
1:121160753|121179866	1	121160753	121179866	+	exon	ENSSSCG00000004636,	NA	NA	NA	NA	NA	7	NA	NA
1:121168314|121176242	1	121168314	121176242	+	exon	ENSSSCG00000004636,	NA	NA	NA	NA	NA	7	NA	NA
1:121172071|121176242	1	121172071	121176242	+	exon	ENSSSCG00000004636,	NA	NA	NA	NA	NA	3	NA	NA
1:121172071|121178619	1	121172071	121178619	+	exon	ENSSSCG00000004636,	NA	NA	NA	7	NA	NA	NA	5
1:121172071|121182126	1	121172071	121182126	+	intron	ENSSSCG00000004636,	NA	NA	NA	6	NA	8	NA	NA
1:121173353|121178619	1	121173353	121178619	+	exon	ENSSSCG00000004636,	NA	70	NA	NA	NA	NA	8	NA
1:121192913|121197117	1	121192913	121197117	+	exon	ENSSSCG00000004636,	33	NA	NA	31	22	35	21	7
1:121213867|121216490	1	121213867	121216490	+	exon	ENSSSCG00000004636,	6	NA	NA	7	10	NA	11	NA
1:121213867|121218041	1	121213867	121218041	+	exon	ENSSSCG00000004636,	NA	NA	NA	NA	8	NA	NA	NA
1:121217310|121230821	1	121217310	121230821	+	intron	ENSSSCG00000004636,	NA	NA	NA	NA	4	8	NA	12
1:121217326|121228255	1	121217326	121228255	+	exon	ENSSSCG00000004636,	65	82	NA	12	35	41	29	15
1:121217326|121230821	1	121217326	121230821	+	exon	ENSSSCG00000004636,	207	377	66	87	135	139	88	49
1:121217326|121235683	1	121217326	121235683	+	exon	ENSSSCG00000004636,	15	NA	NA	NA	4	11	NA	7
1:121217326|121238262	1	121217326	121238262	+	exon	ENSSSCG00000004636,	NA	NA	NA	NA	10	5	NA	NA
1:121313108|121335644	1	121313108	121335644	-	exon	ENSSSCG00000004639,	NA	NA	NA	NA	NA	13	NA	NA
1:121330342|121335034	1	121330342	121335034	-	exon	ENSSSCG00000004639,	31	NA	34	6	38	32	34	19
1:121334814|121335034	1	121334814	121335034	-	exon	ENSSSCG00000004639,	NA	NA	NA	NA	10	NA	NA	NA
1:121334814|121335644	1	121334814	121335644	-	exon	ENSSSCG00000004639,	NA	NA	13	6	NA	14	7	NA
1:121335500|121350467	1	121335500	121350467	-	exon	ENSSSCG00000004639,	NA	NA	NA	NA	NA	NA	11	NA
1:121338445|121348284	1	121338445	121348284	-	exon	ENSSSCG00000004639,	7	NA	NA	NA	NA	NA	NA	NA
1:121338445|121357418	1	121338445	121357418	-	exon	ENSSSCG00000004639,	8	NA	NA	NA	NA	NA	NA	NA
1:121343117|121348284	1	121343117	121348284	-	exon	ENSSSCG00000004639,	44	287	44	33	78	61	64	27
1:121454891|121464032	1	121454891	121464032	+	exon	ENSSSCG00000004645,	NA	NA	NA	11	NA	NA	NA	NA
1:121454891|121481863	1	121454891	121481863	+	exon	ENSSSCG00000004645,	7	NA	NA	NA	NA	NA	NA	NA
1:121731741|121738042	1	121731741	121738042	+	exon	ENSSSCG00000004646,	18	56	12	10	22	37	57	9
1:121888700|121896972	1	121888700	121896972	+	exon	ENSSSCG00000004646,	NA	NA	NA	NA	5	NA	NA	NA
1:122426084|122444476	1	122426084	122444476	-	exon	ENSSSCG00000004651,	19	NA	NA	NA	NA	NA	NA	NA
1:122494128|122504076	1	122494128	122504076	-	exon	ENSSSCG00000004651,	7	NA	NA	NA	NA	NA	NA	NA
1:122494128|122514658	1	122494128	122514658	-	exon	ENSSSCG00000004651,	9	NA	NA	11	16	11	NA	4
1:122494128|122533808	1	122494128	122533808	-	exon	ENSSSCG00000004651,	8	NA	NA	NA	NA	NA	NA	NA
1:122565598|122565937	1	122565598	122565937	+	exon	ENSSSCG00000004652,	NA	NA	NA	NA	NA	NA	10	NA
1:122581929|122616831	1	122581929	122616831	+	intergenic_region	n/a	NA	NA	NA	NA	NA	NA	8	NA
1:122652352|122664384	1	122652352	122664384	+	exon	ENSSSCG00000004653,	NA	NA	NA	NA	8	NA	NA	NA
1:122652352|122666520	1	122652352	122666520	+	exon	ENSSSCG00000004653,	NA	NA	2	NA	3	NA	NA	NA
1:122652352|122668343	1	122652352	122668343	+	exon	ENSSSCG00000004653,	NA	NA	NA	7	NA	NA	NA	NA
1:122765929|122771426	1	122765929	122771426	+	intron	ENSSSCG00000004657,	NA	NA	NA	5	5	NA	NA	NA
1:122910175|122913325	1	122910175	122913325	+	exon	ENSSSCG00000004657,	9	NA	NA	NA	5	NA	NA	NA
1:122962994|122967374	1	122962994	122967374	+	exon	ENSSSCG00000004657,	6	NA	3	NA	NA	NA	NA	NA
1:1233510|1239619	1	1233510	1239619	-	exon	ENSSSCG00000004013,	9	NA	NA	6	NA	NA	17	NA
1:1233510|1289358	1	1233510	1289358	-	exon	ENSSSCG00000004013,	NA	NA	NA	5	NA	NA	9	28
1:12353964|12362794	1	12353964	12362794	+	exon	ENSSSCG00000004071,	8	NA	17	NA	NA	NA	NA	NA
1:12353964|12373696	1	12353964	12373696	+	exon	ENSSSCG00000004071,	NA	NA	NA	2	NA	NA	NA	NA
1:123607338|123610250	1	123607338	123610250	+	exon	ENSSSCG00000004661,	NA	NA	NA	NA	NA	NA	5	NA
1:12361987|12362794	1	12361987	12362794	+	exon	ENSSSCG00000004071,	NA	NA	NA	NA	NA	6	NA	NA
1:12361987|12369944	1	12361987	12369944	+	exon	ENSSSCG00000004071,	NA	NA	NA	NA	NA	6	NA	NA
1:123644822|123671511	1	123644822	123671511	+	intergenic_region	n/a	NA	NA	NA	NA	NA	NA	11	NA
1:12381442|12388087	1	12381442	12388087	+	exon	ENSSSCG00000004071,	NA	NA	NA	NA	NA	NA	NA	7
1:12382021|12388087	1	12382021	12388087	+	exon	ENSSSCG00000004071,	NA	NA	NA	NA	NA	7	NA	NA
1:125931202|125940780	1	125931202	125940780	-	intergenic_region	n/a	NA	NA	NA	NA	NA	3	NA	NA
1:126078503|126082755	1	126078503	126082755	-	exon	ENSSSCG00000004666,	NA	NA	NA	4	NA	NA	NA	NA
1:126088916|126091137	1	126088916	126091137	-	exon	ENSSSCG00000004666,	9	NA	20	4	NA	NA	8	12
1:126102976|126114467	1	126102976	126114467	-	exon	ENSSSCG00000004666,	5	NA	9	8	3	4	8	17
1:126111177|126114467	1	126111177	126114467	-	exon	ENSSSCG00000004666,	8	NA	NA	9	5	NA	8	7
1:126111177|126114986	1	126111177	126114986	-	exon	ENSSSCG00000004666,	NA	NA	NA	2	NA	NA	NA	NA
1:126169042|126174995	1	126169042	126174995	-	exon	ENSSSCG00000037384,	8	NA	11	7	15	NA	NA	NA
1:1262952|1279972	1	1262952	1279972	-	exon	ENSSSCG00000004013,	7	NA	NA	14	3	22	NA	23
1:126674492|126678967	1	126674492	126678967	-	exon	ENSSSCG00000004679,	13	74	50	29	77	100	50	16
1:126930995|126932539	1	126930995	126932539	+	exon	ENSSSCG00000004684,	NA	NA	NA	NA	NA	7	NA	NA
1:127004146|127007054	1	127004146	127007054	-	exon	ENSSSCG00000004691,	NA	NA	NA	2	10	NA	NA	NA
1:127053481|127053985	1	127053481	127053985	-	exon	ENSSSCG00000035827,	NA	NA	NA	NA	NA	3	NA	NA
1:127053481|127059116	1	127053481	127059116	-	exon	ENSSSCG00000035827,	NA	31	NA	NA	NA	12	NA	NA
1:127053481|127068976	1	127053481	127068976	-	exon	ENSSSCG00000035827,	12	NA	NA	NA	NA	NA	NA	NA
1:127058901|127067039	1	127058901	127067039	-	exon	ENSSSCG00000035827,	NA	NA	NA	NA	NA	8	NA	NA
1:127066890|127090833	1	127066890	127090833	-	exon	ENSSSCG00000035827,	NA	68	19	2	NA	NA	NA	5
1:127175568|127177694	1	127175568	127177694	-	exon	ENSSSCG00000023996,	NA	NA	NA	11	NA	4	NA	NA
1:127175568|127207695	1	127175568	127207695	-	exon	ENSSSCG00000023996,	36	53	NA	10	11	44	20	14
1:127195769|127196307	1	127195769	127196307	-	exon	ENSSSCG00000023996,	3	277	67	33	56	84	71	36
1:127195769|127202772	1	127195769	127202772	-	exon	ENSSSCG00000023996,	NA	NA	NA	NA	6	NA	NA	4
1:127694223|127697928	1	127694223	127697928	-	exon	ENSSSCG00000004695,	NA	NA	16	9	NA	NA	7	NA
1:127695623|127697928	1	127695623	127697928	-	exon	ENSSSCG00000004695,	NA	72	NA	NA	NA	NA	NA	NA
1:127746552|127748026	1	127746552	127748026	+	exon	ENSSSCG00000040383,	43	129	34	9	10	17	29	NA
1:127746552|127748761	1	127746552	127748761	+	exon	ENSSSCG00000040383,	95	143	43	49	84	60	97	28
1:127748574|127750235	1	127748574	127750235	+	exon	ENSSSCG00000040383,	NA	NA	18	NA	NA	NA	NA	NA
1:127749657|127750235	1	127749657	127750235	+	intron	ENSSSCG00000040383,	NA	NA	NA	NA	NA	NA	NA	5
1:127749867|127750235	1	127749867	127750235	+	exon	ENSSSCG00000040383,	7	NA	NA	NA	NA	NA	NA	NA
1:127787936|127788700	1	127787936	127788700	-	exon	ENSSSCG00000004700,	NA	NA	20	27	9	24	22	7
1:127787936|127794235	1	127787936	127794235	-	exon	ENSSSCG00000004700,	NA	NA	NA	NA	6	NA	NA	NA
1:1279137|1289358	1	1279137	1289358	-	exon	ENSSSCG00000004013,	5	NA	NA	11	5	15	14	31
1:127924845|127925571	1	127924845	127925571	+	exon	ENSSSCG00000004705,	NA	NA	NA	NA	3	NA	NA	NA
1:127972861|127977436	1	127972861	127977436	+	exon	ENSSSCG00000031949,	NA	NA	NA	NA	NA	NA	3	4
1:127977231|127987394	1	127977231	127987394	+	exon	ENSSSCG00000031949,	16	NA	NA	NA	4	10	4	18
1:127998645|128008819	1	127998645	128008819	+	exon	ENSSSCG00000031949,	NA	NA	NA	NA	NA	NA	NA	7
1:128003103|128003586	1	128003103	128003586	+	exon	ENSSSCG00000031949,	NA	NA	NA	NA	5	10	NA	NA
1:128003103|128008819	1	128003103	128008819	+	exon	ENSSSCG00000031949,	11	NA	NA	NA	NA	NA	NA	NA
1:128037019|128039298	1	128037019	128039298	-	exon	ENSSSCG00000004708,	11	NA	NA	14	NA	27	13	7
1:128073030|128074068	1	128073030	128074068	-	exon	ENSSSCG00000004708,	NA	NA	NA	NA	NA	5	NA	NA
1:128101724|128109814	1	128101724	128109814	-	exon	ENSSSCG00000004710,	NA	NA	NA	NA	NA	6	NA	NA
1:128108746|128114990	1	128108746	128114990	-	exon	ENSSSCG00000004710,	NA	NA	NA	7	NA	8	NA	4
1:128119613|128120765	1	128119613	128120765	-	exon	ENSSSCG00000004710,	NA	NA	NA	10	8	NA	NA	NA
1:128198|132692	1	128198	132692	-	exon	ENSSSCG00000029697,	NA	NA	NA	3	NA	NA	NA	NA
1:128261241|128261521	1	128261241	128261521	-	exon	ENSSSCG00000034771,	NA	NA	NA	NA	NA	NA	3	NA
1:128273663|128295890	1	128273663	128295890	-	exon	ENSSSCG00000004716,	NA	NA	NA	NA	4	NA	NA	NA
1:128284940|128303784	1	128284940	128303784	-	exon	ENSSSCG00000004716,	4	NA	NA	NA	NA	8	NA	NA
1:128288806|128295890	1	128288806	128295890	-	exon	ENSSSCG00000004716,	13	NA	NA	NA	NA	NA	NA	5
1:128292703|128295890	1	128292703	128295890	-	exon	ENSSSCG00000004716,	22	NA	13	4	11	17	5	9
1:128292703|128303784	1	128292703	128303784	-	exon	ENSSSCG00000004716,	21	NA	NA	4	NA	NA	NA	NA
1:128401431|128409218	1	128401431	128409218	+	exon	ENSSSCG00000004717,	NA	NA	NA	NA	3	NA	NA	6
1:128401431|128412151	1	128401431	128412151	+	exon	ENSSSCG00000004717,	9	NA	NA	NA	4	NA	NA	NA
1:128401431|128418449	1	128401431	128418449	+	exon	ENSSSCG00000004717,	13	NA	NA	4	7	NA	17	NA
1:128404514|128409218	1	128404514	128409218	+	exon	ENSSSCG00000004717,	NA	53	NA	NA	NA	NA	NA	NA
1:128405780|128409218	1	128405780	128409218	+	exon	ENSSSCG00000004717,	NA	NA	NA	NA	NA	8	6	NA
1:128423905|128436655	1	128423905	128436655	+	exon	ENSSSCG00000004717,	NA	NA	NA	NA	NA	NA	8	NA
1:128423905|128441443	1	128423905	128441443	+	exon	ENSSSCG00000004717,	NA	NA	NA	NA	NA	7	NA	NA
1:128427695|128431926	1	128427695	128431926	+	exon	ENSSSCG00000004717,	NA	NA	7	NA	NA	NA	NA	NA
1:128435415|128447960	1	128435415	128447960	+	exon	ENSSSCG00000004717,	NA	NA	NA	3	NA	NA	5	NA
1:128452957|128459400	1	128452957	128459400	+	exon	ENSSSCG00000004717,	7	NA	NA	NA	7	NA	NA	NA
1:128517403|128521610	1	128517403	128521610	+	exon	ENSSSCG00000004718,	9	71	NA	4	NA	NA	NA	NA
1:128517403|128531330	1	128517403	128531330	+	intron	ENSSSCG00000004718,	NA	4	NA	NA	NA	2	NA	NA
1:128679848|128698284	1	128679848	128698284	-	intron	ENSSSCG00000022039,	NA	NA	NA	NA	NA	NA	11	NA
1:128852873|128864219	1	128852873	128864219	-	exon	ENSSSCG00000038735,	NA	NA	NA	NA	NA	4	NA	NA
1:128864102|128866434	1	128864102	128866434	-	exon	ENSSSCG00000038735,	NA	NA	13	NA	NA	11	NA	NA
1:128941013|128942193	1	128941013	128942193	+	exon	ENSSSCG00000004725,	NA	NA	NA	2	NA	NA	4	NA
1:128941013|128945366	1	128941013	128945366	+	exon	ENSSSCG00000004725,	NA	NA	NA	5	12	17	15	8
1:128944061|128945366	1	128944061	128945366	+	exon	ENSSSCG00000004725,	NA	NA	NA	NA	NA	NA	19	NA
1:129047064|129064584	1	129047064	129064584	-	exon	ENSSSCG00000004729,	NA	NA	NA	NA	NA	NA	5	NA
1:129053475|129078630	1	129053475	129078630	-	exon	ENSSSCG00000004729,	NA	NA	NA	NA	NA	NA	7	NA
1:129053475|129085684	1	129053475	129085684	-	exon	ENSSSCG00000004729,	NA	NA	NA	NA	NA	12	NA	NA
1:129062737|129078630	1	129062737	129078630	-	exon	ENSSSCG00000004729,	14	132	NA	11	29	52	27	11
1:129062737|129085684	1	129062737	129085684	-	exon	ENSSSCG00000004729,	10	NA	NA	5	5	NA	NA	NA
1:129064488|129085684	1	129064488	129085684	-	exon	ENSSSCG00000004729,	NA	NA	NA	NA	NA	11	NA	NA
1:129114501|129121595	1	129114501	129121595	+	exon	ENSSSCG00000004730,	7	NA	NA	NA	NA	NA	NA	NA
1:129597881|129611674	1	129597881	129611674	-	exon	ENSSSCG00000004739,	NA	NA	NA	6	NA	NA	NA	NA
1:129601956|129608192	1	129601956	129608192	-	exon	ENSSSCG00000004739,	NA	NA	NA	NA	15	NA	NA	NA
1:129601956|129611674	1	129601956	129611674	-	exon	ENSSSCG00000004739,	NA	NA	NA	5	NA	NA	NA	NA
1:129651197|129662208	1	129651197	129662208	-	exon	ENSSSCG00000004739,	21	85	NA	16	39	34	42	7
1:129659979|129662208	1	129659979	129662208	-	exon	ENSSSCG00000004739,	NA	NA	NA	6	NA	NA	NA	NA
1:129687076|129688206	1	129687076	129688206	-	exon	ENSSSCG00000004739,	91	142	49	62	66	125	94	48
1:129855806|129856183	1	129855806	129856183	+	exon	ENSSSCG00000004745,	NA	NA	NA	NA	NA	3	7	NA
1:129909907|129913699	1	129909907	129913699	-	exon	ENSSSCG00000004747,	NA	NA	NA	12	NA	8	15	NA
1:129988313|129990525	1	129988313	129990525	+	exon	ENSSSCG00000004748,	NA	30	29	10	17	16	22	4
1:129998108|130001610	1	129998108	130001610	-	exon	ENSSSCG00000035544,	NA	NA	NA	NA	NA	NA	NA	2
1:129998108|130029610	1	129998108	130029610	-	exon	ENSSSCG00000035544,	NA	NA	NA	NA	6	NA	NA	NA
1:130001468|130015941	1	130001468	130015941	-	exon	ENSSSCG00000035544,	NA	NA	NA	NA	NA	NA	11	NA
1:130010433|130015941	1	130010433	130015941	-	exon	ENSSSCG00000035544,	NA	NA	NA	NA	NA	7	NA	NA
1:130010433|130029610	1	130010433	130029610	-	exon	ENSSSCG00000035544,	20	76	22	7	13	23	11	NA
1:130012096|130015941	1	130012096	130015941	-	exon	ENSSSCG00000035544,	NA	NA	NA	NA	NA	NA	7	NA
1:130015785|130016756	1	130015785	130016756	-	exon	ENSSSCG00000035544,	8	NA	NA	NA	NA	NA	NA	NA
1:130015785|130029610	1	130015785	130029610	-	exon	ENSSSCG00000035544,	4	NA	9	NA	3	13	NA	NA
1:130016613|130029610	1	130016613	130029610	-	exon	ENSSSCG00000035544,	NA	NA	NA	NA	NA	NA	10	NA
1:130089894|130103599	1	130089894	130103599	-	exon	ENSSSCG00000004751,	NA	NA	13	2	6	NA	5	8
1:130240500|130242062	1	130240500	130242062	+	exon	ENSSSCG00000004753,	NA	32	9	4	NA	6	NA	NA
1:130240500|130252032	1	130240500	130252032	+	exon	ENSSSCG00000004753,	6	NA	NA	NA	NA	NA	NA	NA
1:130247720|130256849	1	130247720	130256849	+	exon	ENSSSCG00000004753,	14	NA	17	6	9	11	8	4
1:130251837|130256849	1	130251837	130256849	+	exon	ENSSSCG00000004753,	NA	NA	NA	NA	8	5	6	NA
1:130255152|130256849	1	130255152	130256849	+	exon	ENSSSCG00000004753,	16	NA	NA	18	4	NA	NA	NA
1:130268080|130275035	1	130268080	130275035	+	exon	ENSSSCG00000004753,	12	NA	NA	38	26	75	59	18
1:130268080|130277126	1	130268080	130277126	+	exon	ENSSSCG00000004753,	18	NA	21	24	42	39	40	22
1:130274868|130277126	1	130274868	130277126	+	exon	ENSSSCG00000004753,	NA	NA	NA	3	10	NA	13	9
1:130274868|130278467	1	130274868	130278467	+	exon	ENSSSCG00000004753,	NA	NA	NA	NA	NA	NA	NA	4
1:130275526|130277126	1	130275526	130277126	+	exon	ENSSSCG00000004753,	NA	NA	NA	2	16	4	NA	NA
1:130301579|130324589	1	130301579	130324589	+	exon	ENSSSCG00000004753,	NA	NA	NA	NA	4	NA	NA	NA
1:130625416|130628238	1	130625416	130628238	-	exon	ENSSSCG00000004766,	NA	NA	30	5	NA	NA	NA	NA
1:130660893|130676496	1	130660893	130676496	-	exon	ENSSSCG00000039107,	NA	NA	NA	NA	NA	NA	9	NA
1:130665720|130676496	1	130665720	130676496	-	exon	ENSSSCG00000039107,	NA	NA	NA	NA	NA	10	10	NA
1:130670207|130676496	1	130670207	130676496	-	exon	ENSSSCG00000039107,	NA	NA	NA	9	3	NA	3	13
1:130672232|130686521	1	130672232	130686521	-	exon	ENSSSCG00000039107,	10	52	NA	NA	NA	15	NA	NA
1:130672232|130687333	1	130672232	130687333	-	exon	ENSSSCG00000039107,	29	101	11	14	5	14	9	7
1:130672232|130688145	1	130672232	130688145	-	exon	ENSSSCG00000039107,	NA	NA	NA	3	NA	NA	NA	7
1:130686423|130688145	1	130686423	130688145	-	exon	ENSSSCG00000039107,	NA	NA	NA	8	4	NA	NA	NA
1:130922130|130922571	1	130922130	130922571	-	intron	ENSSSCG00000004774,	NA	NA	NA	NA	NA	5	NA	NA
1:131098976|131104224	1	131098976	131104224	-	exon	ENSSSCG00000004782,	NA	NA	NA	NA	NA	7	8	18
1:131103657|131105173	1	131103657	131105173	-	exon	ENSSSCG00000004782,	NA	NA	NA	NA	NA	NA	5	NA
1:131103657|131106285	1	131103657	131106285	-	exon	ENSSSCG00000004782,	NA	NA	NA	6	2	NA	NA	NA
1:131105040|131111716	1	131105040	131111716	-	exon	ENSSSCG00000004782,	NA	NA	25	NA	NA	NA	3	5
1:131106011|131120613	1	131106011	131120613	-	exon	ENSSSCG00000004782,	NA	NA	19	NA	4	5	NA	NA
1:131111611|131114296	1	131111611	131114296	-	exon	ENSSSCG00000004782,	NA	NA	8	16	4	13	5	NA
1:131111611|131120613	1	131111611	131120613	-	exon	ENSSSCG00000004782,	79	147	NA	38	34	28	42	40
1:131113576|131120613	1	131113576	131120613	-	exon	ENSSSCG00000004782,	6	76	NA	2	NA	8	10	5
1:131130570|131140440	1	131130570	131140440	-	exon	ENSSSCG00000004782,	NA	NA	NA	3	NA	NA	NA	NA
1:131284456|131288341	1	131284456	131288341	-	exon	ENSSSCG00000039061,	NA	NA	NA	NA	8	NA	NA	NA
1:131293724|131297222	1	131293724	131297222	-	intron	ENSSSCG00000039061,	NA	NA	NA	NA	NA	3	NA	NA
1:131317115|131331148	1	131317115	131331148	-	exon	ENSSSCG00000039061,	NA	NA	NA	NA	NA	11	NA	NA
1:131326820|131331148	1	131326820	131331148	-	exon	ENSSSCG00000039061,	NA	NA	NA	2	NA	NA	NA	NA
1:131326820|131340853	1	131326820	131340853	-	exon	ENSSSCG00000039061,	17	NA	17	9	23	12	18	16
1:131698662|131699172	1	131698662	131699172	+	exon	ENSSSCG00000040418,	4	NA	NA	NA	NA	NA	NA	NA
1:131735681|131736106	1	131735681	131736106	-	exon	ENSSSCG00000004789,	NA	NA	15	NA	NA	6	4	6
1:131736845|131737630	1	131736845	131737630	-	exon	ENSSSCG00000004789,	NA	NA	NA	NA	NA	NA	7	NA
1:132799814|132808127	1	132799814	132808127	-	exon	ENSSSCG00000004792,	NA	NA	NA	NA	NA	5	NA	NA
1:132924804|132963031	1	132924804	132963031	-	exon	ENSSSCG00000039393,	10	NA	NA	3	NA	5	NA	NA
1:132940280|132963031	1	132940280	132963031	-	exon	ENSSSCG00000039393,	NA	NA	23	5	NA	NA	7	5
1:13475735|13479298	1	13475735	13479298	+	exon	ENSSSCG00000004077,	10	33	NA	NA	NA	NA	NA	NA
1:135931968|135933024	1	135931968	135933024	+	intergenic_region	n/a	NA	NA	NA	NA	4	NA	NA	7
1:136157112|136164328	1	136157112	136164328	+	exon	ENSSSCG00000004802,	NA	50	NA	NA	17	11	8	NA
1:136158848|136161624	1	136158848	136161624	+	exon	ENSSSCG00000004802,	NA	76	NA	NA	NA	15	NA	NA
1:136175602|136179661	1	136175602	136179661	+	exon	ENSSSCG00000004802,	9	NA	NA	NA	NA	9	NA	NA
1:136190466|136195600	1	136190466	136195600	+	exon	ENSSSCG00000004802,	NA	NA	NA	NA	5	NA	NA	NA
1:136190466|136199337	1	136190466	136199337	+	exon	ENSSSCG00000004802,	3	29	NA	NA	NA	NA	11	NA
1:136226171|136229651	1	136226171	136229651	+	exon	ENSSSCG00000004802,	20	102	17	6	6	30	7	8
1:136226171|136233586	1	136226171	136233586	+	exon	ENSSSCG00000004802,	NA	NA	NA	NA	4	3	11	NA
1:136233203|136233586	1	136233203	136233586	+	exon	ENSSSCG00000004802,	NA	NA	NA	NA	NA	NA	NA	3
1:136505732|136507199	1	136505732	136507199	+	exon	ENSSSCG00000004806,	NA	NA	NA	NA	NA	6	NA	NA
1:136514577|136517183	1	136514577	136517183	+	exon	ENSSSCG00000004806,	NA	NA	NA	NA	NA	NA	NA	3
1:136730346|136735490	1	136730346	136735490	-	exon	ENSSSCG00000044690,	NA	NA	NA	NA	5	NA	NA	NA
1:136989098|137026598	1	136989098	137026598	-	intergenic_region	n/a	NA	NA	NA	3	NA	NA	NA	NA
1:137005629|137026598	1	137005629	137026598	-	intergenic_region	n/a	NA	NA	13	NA	NA	NA	8	NA
1:137118629|137120599	1	137118629	137120599	-	intergenic_region	n/a	NA	NA	NA	NA	NA	3	3	NA
1:137638041|137638586	1	137638041	137638586	-	exon	ENSSSCG00000030560,	104	NA	12	73	41	103	63	62
1:138468428|138472413	1	138468428	138472413	+	exon	ENSSSCG00000028771,	NA	NA	NA	6	NA	NA	NA	NA
1:138468428|138486301	1	138468428	138486301	+	exon	ENSSSCG00000028771,	NA	NA	NA	5	4	6	NA	NA
1:138468625|138472413	1	138468625	138472413	+	exon	ENSSSCG00000028771,	7	NA	NA	NA	NA	NA	NA	NA
1:138471133|138472413	1	138471133	138472413	+	exon	ENSSSCG00000028771,	9	NA	NA	6	6	NA	NA	4
1:139003119|139009572	1	139003119	139009572	-	intron	ENSSSCG00000038452,	NA	NA	NA	NA	NA	NA	NA	8
1:139542153|139546791	1	139542153	139546791	+	exon	ENSSSCG00000004823,	NA	NA	NA	NA	NA	NA	4	NA
1:139574789|139608752	1	139574789	139608752	+	exon	ENSSSCG00000004823,	NA	NA	NA	NA	NA	NA	NA	10
1:139576528|139578175	1	139576528	139578175	+	exon	ENSSSCG00000004823,	NA	NA	NA	NA	NA	5	NA	NA
1:139598054|139599600	1	139598054	139599600	+	exon	ENSSSCG00000004823,	43	1001	163	17	46	75	64	NA
1:14023435|14024828	1	14023435	14024828	+	intergenic_region	n/a	NA	NA	NA	NA	NA	6	NA	NA
1:14069211|14074352	1	14069211	14074352	+	exon	ENSSSCG00000004082,	NA	NA	NA	NA	NA	NA	NA	7
1:14108477|14167020	1	14108477	14167020	+	exon	ENSSSCG00000004082,	NA	NA	NA	NA	NA	NA	NA	4
1:14108477|14174098	1	14108477	14174098	+	exon	ENSSSCG00000004082,	NA	NA	NA	5	NA	NA	NA	NA
1:14165762|14167020	1	14165762	14167020	+	exon	ENSSSCG00000004082,	NA	NA	NA	6	NA	6	NA	NA
1:143881204|143884532	1	143881204	143884532	+	exon	ENSSSCG00000004844,	NA	NA	NA	2	NA	NA	NA	NA
1:143984154|143988782	1	143984154	143988782	-	exon	ENSSSCG00000004847,	NA	NA	NA	NA	NA	NA	12	NA
1:143984154|143990559	1	143984154	143990559	-	exon	ENSSSCG00000004847,	NA	NA	14	NA	NA	3	NA	NA
1:144935175|144939137	1	144935175	144939137	-	exon	ENSSSCG00000004854,	15	NA	NA	NA	15	26	11	NA
1:144935196|144939137	1	144935196	144939137	-	exon	ENSSSCG00000004854,	NA	NA	NA	2	23	16	7	15
1:144967552|144967932	1	144967552	144967932	-	exon	ENSSSCG00000004854,	NA	NA	NA	NA	NA	12	NA	NA
1:144967552|144969914	1	144967552	144969914	-	exon	ENSSSCG00000004854,	NA	NA	NA	NA	NA	NA	NA	3
1:144967552|144979459	1	144967552	144979459	-	exon	ENSSSCG00000004854,	NA	NA	NA	NA	NA	NA	5	NA
1:144969806|144979459	1	144969806	144979459	-	exon	ENSSSCG00000004854,	NA	NA	NA	NA	7	NA	NA	NA
1:145006485|145028617	1	145006485	145028617	-	exon	ENSSSCG00000004854,	NA	36	NA	4	NA	NA	7	NA
1:145568782|145572777	1	145568782	145572777	+	exon	ENSSSCG00000005785,	NA	NA	NA	3	NA	NA	NA	8
1:145793906|145798752	1	145793906	145798752	-	exon	ENSSSCG00000005787,	4	NA	NA	3	NA	NA	NA	NA
1:146128967|146142341	1	146128967	146142341	-	exon	ENSSSCG00000004857,	NA	NA	NA	4	NA	NA	NA	NA
1:146128967|146154450	1	146128967	146154450	-	exon	ENSSSCG00000004857,	NA	NA	NA	3	4	NA	3	7
1:146128967|146194348	1	146128967	146194348	-	exon	ENSSSCG00000004857,	NA	NA	NA	18	NA	6	NA	6
1:146142261|146194348	1	146142261	146194348	-	exon	ENSSSCG00000004857,	26	106	9	7	17	18	24	16
1:146142261|146210585	1	146142261	146210585	-	exon	ENSSSCG00000004857,	7	NA	NA	NA	NA	NA	NA	NA
1:146154356|146194348	1	146154356	146194348	-	exon	ENSSSCG00000004857,	NA	NA	14	7	NA	4	NA	7
1:146174106|146200405	1	146174106	146200405	-	exon	ENSSSCG00000004857,	12	NA	NA	NA	NA	NA	NA	NA
1:146194240|146210585	1	146194240	146210585	-	exon	ENSSSCG00000004857,	16	78	NA	NA	NA	NA	NA	NA
1:147733199|147734250	1	147733199	147734250	-	exon	ENSSSCG00000023533,	NA	NA	NA	4	12	5	NA	NA
1:147733199|147767245	1	147733199	147767245	-	exon	ENSSSCG00000023533,	NA	NA	NA	NA	NA	NA	7	NA
1:147740930|147743393	1	147740930	147743393	-	exon	ENSSSCG00000023533,	NA	NA	NA	NA	NA	10	NA	NA
1:147750272|147767245	1	147750272	147767245	-	exon	ENSSSCG00000023533,	11	71	15	23	25	43	72	29
1:147750325|147767245	1	147750325	147767245	-	exon	ENSSSCG00000023533,	NA	NA	NA	3	NA	NA	NA	NA
1:147765752|147767245	1	147765752	147767245	-	exon	ENSSSCG00000023533,	19	23	41	44	38	42	114	24
1:14786130|14791596	1	14786130	14791596	-	intron	ENSSSCG00000004088,	12	NA	NA	NA	NA	NA	NA	NA
1:14791352|14792427	1	14791352	14792427	-	exon	ENSSSCG00000004088,	6	NA	NA	NA	2	NA	NA	NA
1:14800957|14810268	1	14800957	14810268	+	exon	ENSSSCG00000004089,	4	NA	NA	NA	NA	6	3	NA
1:14800957|14810294	1	14800957	14810294	+	intron	ENSSSCG00000004089,	NA	NA	6	7	NA	NA	NA	2
1:148078038|148079470	1	148078038	148079470	+	exon	ENSSSCG00000004859,	NA	NA	NA	3	NA	NA	NA	NA
1:14813380|14820309	1	14813380	14820309	+	exon	ENSSSCG00000004089,	NA	NA	NA	NA	9	NA	NA	NA
1:14817548|14851934	1	14817548	14851934	+	exon	ENSSSCG00000004089,	11	NA	39	3	9	5	NA	NA
1:149258310|149272247	1	149258310	149272247	-	exon	ENSSSCG00000033971,	16	NA	NA	NA	8	NA	NA	NA
1:149478221|149488620	1	149478221	149488620	-	exon	ENSSSCG00000033971,	NA	NA	NA	NA	NA	14	NA	9
1:149525672|149542825	1	149525672	149542825	-	exon	ENSSSCG00000004869,	NA	NA	NA	NA	NA	NA	NA	10
1:152554040|152571170	1	152554040	152571170	-	intergenic_region	n/a	NA	NA	7	NA	NA	NA	NA	NA
1:152723999|152737450	1	152723999	152737450	+	exon	ENSSSCG00000032574,	8	83	26	3	12	NA	6	8
1:152946568|152946915	1	152946568	152946915	+	exon	ENSSSCG00000038398,	NA	NA	NA	8	9	13	NA	NA
1:15310676|15313904	1	15310676	15313904	-	exon	ENSSSCG00000004092,	NA	NA	NA	NA	14	4	NA	NA
1:15373485|15374123	1	15373485	15374123	-	exon	ENSSSCG00000032778,	NA	NA	NA	3	3	NA	NA	NA
1:153827818|153848796	1	153827818	153848796	-	exon	ENSSSCG00000032084,	7	NA	NA	7	29	13	11	NA
1:153827818|153877687	1	153827818	153877687	-	exon	ENSSSCG00000032084,	4	NA	NA	NA	NA	NA	NA	NA
1:158249937|158251386	1	158249937	158251386	+	exon	ENSSSCG00000004893,	NA	NA	NA	8	3	16	6	NA
1:158249937|158258256	1	158249937	158258256	+	exon	ENSSSCG00000004893,	7	49	NA	7	NA	NA	NA	NA
1:158261841|158264523	1	158261841	158264523	+	exon	ENSSSCG00000004893,	6	NA	NA	NA	NA	9	NA	9
1:1584180|1588947	1	1584180	1588947	-	exon	ENSSSCG00000004018,	6	NA	NA	NA	NA	NA	NA	NA
1:158660377|158666073	1	158660377	158666073	-	exon	ENSSSCG00000004896,	NA	NA	NA	NA	NA	NA	6	NA
1:158693805|158709994	1	158693805	158709994	-	exon	ENSSSCG00000004896,	NA	NA	NA	NA	NA	6	NA	NA
1:158729842|158732238	1	158729842	158732238	-	intron	ENSSSCG00000004896,	NA	NA	NA	NA	NA	NA	7	NA
1:158732072|158758254	1	158732072	158758254	-	exon	ENSSSCG00000004896,	NA	NA	NA	2	3	6	NA	NA
1:158751249|158758254	1	158751249	158758254	-	exon	ENSSSCG00000004896,	NA	NA	17	8	12	6	6	NA
1:158978565|158983447	1	158978565	158983447	-	exon	ENSSSCG00000004897,	NA	NA	NA	3	NA	NA	NA	NA
1:158978565|159003334	1	158978565	159003334	-	exon	ENSSSCG00000004897,	NA	NA	NA	6	9	NA	NA	NA
1:158981020|159003334	1	158981020	159003334	-	exon	ENSSSCG00000004897,	NA	NA	NA	NA	16	NA	13	NA
1:158983390|158988560	1	158983390	158988560	-	exon	ENSSSCG00000004897,	NA	74	NA	8	15	NA	10	NA
1:158985539|158988560	1	158985539	158988560	-	exon	ENSSSCG00000004897,	NA	NA	NA	NA	6	NA	NA	NA
1:158985539|159003334	1	158985539	159003334	-	exon	ENSSSCG00000004897,	23	NA	NA	NA	11	11	NA	NA
1:159000920|159006320	1	159000920	159006320	-	exon	ENSSSCG00000004897,	4	NA	42	10	19	27	64	14
1:159242075|159279434	1	159242075	159279434	-	exon	ENSSSCG00000004899,	NA	NA	12	NA	NA	14	NA	NA
1:159249637|159263265	1	159249637	159263265	-	exon	ENSSSCG00000004899,	NA	NA	NA	NA	NA	8	NA	NA
1:159277862|159279434	1	159277862	159279434	-	exon	ENSSSCG00000004899,	16	NA	20	6	5	13	13	9
1:159277862|159280782	1	159277862	159280782	-	exon	ENSSSCG00000004899,	NA	51	NA	NA	NA	NA	NA	NA
1:159289328|159298536	1	159289328	159298536	-	exon	ENSSSCG00000004899,	NA	NA	NA	2	NA	NA	NA	NA
1:159340708|159350894	1	159340708	159350894	+	exon	ENSSSCG00000004901,	NA	NA	NA	NA	NA	10	NA	NA
1:159341717|159350894	1	159341717	159350894	+	exon	ENSSSCG00000004901,	NA	NA	NA	9	15	14	3	14
1:1600087|1611154	1	1600087	1611154	-	exon	ENSSSCG00000004018,	NA	NA	NA	5	NA	NA	NA	NA
1:161909790|161920459	1	161909790	161920459	-	exon	ENSSSCG00000034704,	NA	NA	NA	NA	4	NA	NA	3
1:161909790|161924707	1	161909790	161924707	-	exon	ENSSSCG00000034704,	NA	71	22	11	2	36	9	17
1:161914174|161924707	1	161914174	161924707	-	exon	ENSSSCG00000034704,	NA	NA	NA	NA	NA	7	NA	NA
1:161936899|161939261	1	161936899	161939261	-	exon	ENSSSCG00000034704,	NA	NA	8	NA	NA	6	13	NA
1:162085966|162090917	1	162085966	162090917	-	exon	ENSSSCG00000004917,	NA	NA	NA	NA	NA	NA	NA	4
1:162115331|162116033	1	162115331	162116033	-	exon	ENSSSCG00000004917,	NA	NA	NA	NA	NA	NA	2	NA
1:16213456|16224015	1	16213456	16224015	-	exon	ENSSSCG00000004103,	6	NA	NA	NA	NA	NA	NA	3
1:16213456|16234651	1	16213456	16234651	-	exon	ENSSSCG00000004103,	NA	NA	NA	NA	NA	NA	10	NA
1:162388369|162395106	1	162388369	162395106	-	exon	ENSSSCG00000004919,	NA	NA	NA	4	NA	NA	NA	NA
1:1625113|1639323	1	1625113	1639323	-	exon	ENSSSCG00000004018,	NA	NA	NA	6	NA	NA	NA	NA
1:16255230|16255410	1	16255230	16255410	+	exon	ENSSSCG00000004105,	NA	NA	NA	NA	6	NA	NA	NA
1:163000241|163000443	1	163000241	163000443	+	exon	ENSSSCG00000004921,	NA	NA	NA	NA	NA	NA	NA	9
1:163013886|163020678	1	163013886	163020678	+	exon	ENSSSCG00000004921,	20	223	19	10	4	4	NA	NA
1:163023323|163042228	1	163023323	163042228	+	exon	ENSSSCG00000004921,	NA	NA	NA	NA	NA	2	NA	NA
1:163026219|163032794	1	163026219	163032794	+	exon	ENSSSCG00000004921,	5	NA	NA	NA	NA	3	NA	NA
1:163026219|163042228	1	163026219	163042228	+	exon	ENSSSCG00000004921,	6	65	NA	10	5	NA	5	19
1:163029795|163042228	1	163029795	163042228	+	exon	ENSSSCG00000004921,	NA	56	NA	NA	NA	NA	NA	NA
1:163040326|163042228	1	163040326	163042228	+	exon	ENSSSCG00000004921,	NA	NA	NA	4	6	NA	7	6
1:163040326|163059693	1	163040326	163059693	+	exon	ENSSSCG00000004921,	NA	NA	NA	NA	NA	3	NA	NA
1:16307508|16307993	1	16307508	16307993	+	exon	ENSSSCG00000004106,	NA	NA	NA	12	37	24	21	9
1:163184041|163189984	1	163184041	163189984	-	exon	ENSSSCG00000004927,	16	NA	NA	NA	3	NA	NA	NA
1:163189295|163189984	1	163189295	163189984	-	exon	ENSSSCG00000004927,	8	NA	14	NA	14	13	NA	NA
1:163189295|163197984	1	163189295	163197984	-	exon	ENSSSCG00000004927,	13	NA	21	7	5	5	NA	NA
1:163211217|163212239	1	163211217	163212239	-	exon	ENSSSCG00000004927,	23	NA	8	4	26	17	19	NA
1:163294087|163300254	1	163294087	163300254	-	exon	ENSSSCG00000004929,	NA	NA	NA	NA	NA	NA	NA	23
1:163294087|163303160	1	163294087	163303160	-	exon	ENSSSCG00000004929,	NA	NA	NA	4	3	8	NA	3
1:163300048|163303160	1	163300048	163303160	-	exon	ENSSSCG00000004929,	NA	NA	NA	NA	5	8	NA	NA
1:1633214|1663793	1	1633214	1663793	-	exon	ENSSSCG00000004018,	NA	NA	NA	3	NA	NA	NA	NA
1:16335745|16337886	1	16335745	16337886	+	exon	ENSSSCG00000004104,	NA	NA	NA	4	NA	NA	NA	NA
1:163457570|163467256	1	163457570	163467256	-	exon	ENSSSCG00000004934,	11	NA	NA	NA	NA	3	NA	NA
1:163467111|163468815	1	163467111	163468815	-	exon	ENSSSCG00000004934,	NA	NA	NA	NA	NA	9	NA	NA
1:163477441|163481032	1	163477441	163481032	-	exon	ENSSSCG00000004934,	19	17	46	17	25	37	32	15
1:163477441|163493697	1	163477441	163493697	-	exon	ENSSSCG00000004934,	NA	NA	14	NA	NA	NA	NA	NA
1:163480971|163492308	1	163480971	163492308	-	exon	ENSSSCG00000004934,	NA	42	16	3	NA	NA	NA	NA
1:163482952|163492308	1	163482952	163492308	-	exon	ENSSSCG00000004934,	3	NA	NA	NA	NA	NA	22	NA
1:163492140|163515510	1	163492140	163515510	-	exon	ENSSSCG00000004934,	NA	NA	NA	NA	NA	3	NA	NA
1:163503382|163515510	1	163503382	163515510	-	exon	ENSSSCG00000004934,	NA	NA	NA	NA	NA	NA	7	NA
1:163571159|163584738	1	163571159	163584738	-	exon	ENSSSCG00000004936,	NA	45	NA	NA	NA	NA	NA	NA
1:163582925|163598122	1	163582925	163598122	-	exon	ENSSSCG00000004936,	NA	NA	NA	NA	NA	6	NA	4
1:163590114|163595509	1	163590114	163595509	-	exon	ENSSSCG00000004936,	7	NA	NA	NA	NA	NA	NA	NA
1:163593833|163595509	1	163593833	163595509	-	intron	ENSSSCG00000004936,	NA	NA	NA	NA	NA	6	NA	NA
1:16366075|16369805	1	16366075	16369805	-	exon	ENSSSCG00000030067,	NA	NA	NA	NA	NA	NA	13	NA
1:163668862|163674120	1	163668862	163674120	-	exon	ENSSSCG00000004938,	13	106	NA	3	6	6	12	13
1:163672098|163674120	1	163672098	163674120	-	exon	ENSSSCG00000004938,	NA	NA	NA	2	NA	NA	NA	NA
1:163673701|163674120	1	163673701	163674120	-	exon	ENSSSCG00000004938,	7	NA	17	12	8	8	6	17
1:163673701|163675772	1	163673701	163675772	-	exon	ENSSSCG00000004938,	11	NA	NA	NA	NA	NA	3	NA
1:16368499|16371076	1	16368499	16371076	-	exon	ENSSSCG00000030067,	NA	31	NA	6	NA	6	NA	4
1:16368499|16374414	1	16368499	16374414	-	exon	ENSSSCG00000030067,	22	NA	21	7	11	18	10	NA
1:163692168|163693283	1	163692168	163693283	-	exon	ENSSSCG00000004938,	NA	NA	NA	NA	6	5	NA	3
1:163693167|163697214	1	163693167	163697214	-	exon	ENSSSCG00000004938,	NA	NA	NA	NA	NA	NA	NA	8
1:16369649|16374414	1	16369649	16374414	-	exon	ENSSSCG00000030067,	NA	NA	NA	NA	NA	16	NA	NA
1:163697799|163720665	1	163697799	163720665	-	exon	ENSSSCG00000004938,	NA	NA	NA	NA	NA	6	NA	NA
1:163865640|163866262	1	163865640	163866262	+	exon	ENSSSCG00000032312,	15	NA	NA	NA	18	7	9	11
1:163865640|163872243	1	163865640	163872243	+	exon	ENSSSCG00000032312,	NA	NA	NA	3	NA	NA	NA	NA
1:16406041|16413956	1	16406041	16413956	+	exon	ENSSSCG00000028867,	7	NA	NA	NA	NA	NA	NA	NA
1:16406041|16429248	1	16406041	16429248	+	exon	ENSSSCG00000028867,	7	NA	NA	4	NA	NA	NA	NA
1:16420173|16429248	1	16420173	16429248	+	exon	ENSSSCG00000028867,	14	NA	27	11	28	25	43	NA
1:164335494|164337228	1	164335494	164337228	+	exon	ENSSSCG00000004941,	NA	NA	NA	NA	NA	5	NA	NA
1:164350888|164357824	1	164350888	164357824	-	exon	ENSSSCG00000004942,	NA	NA	NA	4	NA	NA	8	NA
1:164354260|164357824	1	164354260	164357824	-	exon	ENSSSCG00000004942,	NA	NA	NA	NA	NA	3	6	NA
1:164357618|164364138	1	164357618	164364138	-	exon	ENSSSCG00000004942,	13	NA	7	5	18	7	13	9
1:164420445|164422619	1	164420445	164422619	+	exon	ENSSSCG00000004943,	33	NA	23	18	22	58	38	20
1:164420445|164433489	1	164420445	164433489	+	exon	ENSSSCG00000004943,	21	221	62	17	20	23	17	18
1:164498484|164504094	1	164498484	164504094	+	exon	ENSSSCG00000004946,	NA	NA	NA	3	NA	NA	NA	NA
1:164502811|164505715	1	164502811	164505715	+	exon	ENSSSCG00000004946,	NA	NA	NA	NA	NA	NA	NA	6
1:165162980|165167901	1	165162980	165167901	-	exon	ENSSSCG00000004951,	8	NA	NA	4	NA	NA	NA	NA
1:165162980|165168640	1	165162980	165168640	-	exon	ENSSSCG00000004951,	17	NA	NA	5	2	NA	NA	NA
1:1654692|1663793	1	1654692	1663793	-	exon	ENSSSCG00000004018,	93	NA	64	52	63	78	60	93
1:1654692|1688699	1	1654692	1688699	-	intron	ENSSSCG00000004018,	NA	34	NA	NA	NA	NA	NA	NA
1:1657903|1659650	1	1657903	1659650	-	exon	ENSSSCG00000004018,	NA	NA	NA	2	NA	NA	NA	NA
1:1657903|1663793	1	1657903	1663793	-	exon	ENSSSCG00000004018,	12	NA	NA	14	11	14	28	21
1:165839212|165853204	1	165839212	165853204	+	intergenic_region	n/a	NA	NA	NA	8	NA	NA	NA	NA
1:165996063|165996507	1	165996063	165996507	+	exon	ENSSSCG00000004958,	8	NA	NA	6	14	NA	NA	NA
1:165996063|166044981	1	165996063	166044981	+	exon	ENSSSCG00000004958,	NA	NA	NA	NA	6	3	NA	NA
1:166033284|166037819	1	166033284	166037819	+	exon	ENSSSCG00000004958,	81	515	95	111	158	211	201	167
1:166033284|166044981	1	166033284	166044981	+	exon	ENSSSCG00000004958,	14	NA	8	8	23	29	14	19
1:166033284|166058413	1	166033284	166058413	+	exon	ENSSSCG00000004958,	NA	NA	NA	2	NA	8	NA	8
1:166036953|166037819	1	166036953	166037819	+	exon	ENSSSCG00000004958,	NA	NA	NA	NA	13	3	7	NA
1:166036953|166044981	1	166036953	166044981	+	exon	ENSSSCG00000004958,	37	602	115	127	308	319	381	90
1:166036953|166058413	1	166036953	166058413	+	exon	ENSSSCG00000004958,	133	523	58	81	215	225	231	84
1:166036953|166073595	1	166036953	166073595	+	exon	ENSSSCG00000004958,	NA	NA	NA	NA	NA	NA	NA	5
1:166058340|166073595	1	166058340	166073595	+	exon	ENSSSCG00000004958,	NA	34	NA	NA	NA	NA	NA	7
1:166072558|166073595	1	166072558	166073595	+	exon	ENSSSCG00000004958,	NA	NA	NA	NA	9	NA	NA	NA
1:166239012|166246597	1	166239012	166246597	-	exon	ENSSSCG00000004961,	11	NA	NA	NA	NA	NA	NA	NA
1:166671387|166671797	1	166671387	166671797	-	exon	ENSSSCG00000004963,	NA	42	NA	NA	NA	NA	7	NA
1:166885040|166890686	1	166885040	166890686	+	exon	ENSSSCG00000004966,	NA	NA	NA	2	11	28	23	4
1:167259306|167260139	1	167259306	167260139	+	exon	ENSSSCG00000004969,	NA	NA	NA	NA	NA	NA	NA	5
1:168361311|168366069	1	168361311	168366069	-	exon	ENSSSCG00000004973,	NA	NA	17	NA	NA	NA	NA	NA
1:168374291|168375750	1	168374291	168375750	-	exon	ENSSSCG00000004973,	NA	NA	NA	7	5	21	15	9
1:168374291|168377139	1	168374291	168377139	-	exon	ENSSSCG00000004973,	NA	NA	11	5	NA	NA	NA	NA
1:168375078|168375750	1	168375078	168375750	-	exon	ENSSSCG00000004973,	8	NA	NA	NA	NA	NA	NA	NA
1:168429831|168444878	1	168429831	168444878	-	intron	ENSSSCG00000004973,	NA	NA	NA	5	NA	NA	9	NA
1:168870864|168884181	1	168870864	168884181	+	exon	ENSSSCG00000004980,	NA	NA	NA	4	NA	8	NA	NA
1:169393952|169430733	1	169393952	169430733	-	exon	ENSSSCG00000004979,	NA	NA	NA	NA	NA	6	NA	NA
1:169420292|169424282	1	169420292	169424282	-	exon	ENSSSCG00000004979,	NA	NA	NA	NA	NA	9	NA	NA
1:169422161|169424282	1	169422161	169424282	-	exon	ENSSSCG00000004979,	NA	NA	NA	5	NA	NA	NA	NA
1:169425074|169427221	1	169425074	169427221	-	exon	ENSSSCG00000004979,	NA	NA	NA	NA	NA	NA	8	NA
1:169450582|169482865	1	169450582	169482865	-	exon	ENSSSCG00000004979,	NA	NA	NA	4	NA	NA	NA	10
1:169503333|169559446	1	169503333	169559446	-	exon	ENSSSCG00000004979,	5	NA	NA	NA	NA	NA	NA	NA
1:169509963|169513314	1	169509963	169513314	-	exon	ENSSSCG00000004979,	NA	NA	NA	NA	5	NA	NA	NA
1:169521968|169559446	1	169521968	169559446	-	exon	ENSSSCG00000004979,	7	NA	NA	NA	NA	NA	NA	NA
1:169540497|169559446	1	169540497	169559446	-	exon	ENSSSCG00000004979,	NA	98	16	NA	3	9	NA	4
1:169551755|169559446	1	169551755	169559446	-	exon	ENSSSCG00000004979,	NA	NA	NA	NA	NA	5	NA	NA
1:169556197|169559446	1	169556197	169559446	-	exon	ENSSSCG00000004979,	NA	76	NA	NA	NA	NA	NA	NA
1:169782984|169789871	1	169782984	169789871	+	exon	ENSSSCG00000004983,	8	NA	NA	4	NA	NA	NA	NA
1:169821469|169829760	1	169821469	169829760	+	exon	ENSSSCG00000004983,	7	101	NA	8	NA	NA	NA	9
1:169834356|169848010	1	169834356	169848010	+	exon	ENSSSCG00000004983,	NA	NA	NA	NA	5	NA	NA	NA
1:169987272|169990453	1	169987272	169990453	+	intergenic_region	n/a	NA	NA	NA	NA	NA	NA	4	NA
1:170073103|170093052	1	170073103	170093052	+	exon	ENSSSCG00000041595,	5	NA	NA	NA	NA	NA	NA	NA
1:171676|175755	1	171676	175755	-	exon	ENSSSCG00000029697,	NA	NA	NA	4	NA	NA	NA	5
1:17416514|17463579	1	17416514	17463579	-	exon	ENSSSCG00000033175,	NA	NA	NA	NA	NA	NA	5	NA
1:175149204|175149728	1	175149204	175149728	+	exon	ENSSSCG00000030679,	NA	109	NA	NA	3	NA	NA	4
1:175221564|175221857	1	175221564	175221857	+	exon	ENSSSCG00000027765,	NA	NA	NA	NA	NA	NA	13	NA
1:175221564|175230407	1	175221564	175230407	+	exon	ENSSSCG00000027765,	8	NA	NA	NA	9	6	NA	NA
1:175221564|175235006	1	175221564	175235006	+	exon	ENSSSCG00000027765,	NA	NA	NA	NA	NA	2	NA	NA
1:175221564|175262366	1	175221564	175262366	+	exon	ENSSSCG00000027765,	NA	NA	NA	NA	3	NA	NA	NA
1:175223270|175230407	1	175223270	175230407	+	exon	ENSSSCG00000027765,	9	NA	NA	NA	NA	NA	NA	NA
1:175244214|175245842	1	175244214	175245842	+	exon	ENSSSCG00000027765,	NA	NA	NA	3	7	NA	NA	NA
1:175244214|175246746	1	175244214	175246746	+	exon	ENSSSCG00000027765,	8	NA	NA	27	36	15	14	17
1:175245670|175246746	1	175245670	175246746	+	exon	ENSSSCG00000027765,	NA	NA	NA	6	18	11	9	10
1:175300727|175306182	1	175300727	175306182	+	exon	ENSSSCG00000004997,	NA	NA	NA	5	NA	NA	NA	NA
1:175300727|175309846	1	175300727	175309846	+	exon	ENSSSCG00000004997,	NA	NA	19	NA	NA	NA	NA	NA
1:175311364|175311969	1	175311364	175311969	+	exon	ENSSSCG00000004997,	NA	NA	NA	16	16	18	38	6
1:175409308|175412301	1	175409308	175412301	-	exon	ENSSSCG00000004999,	NA	NA	NA	19	4	9	22	NA
1:175409308|175413537	1	175409308	175413537	-	exon	ENSSSCG00000004999,	NA	NA	NA	NA	7	4	NA	NA
1:175412141|175413537	1	175412141	175413537	-	exon	ENSSSCG00000004999,	NA	NA	NA	NA	3	NA	NA	NA
1:175412141|175424094	1	175412141	175424094	-	exon	ENSSSCG00000004999,	NA	NA	NA	NA	NA	NA	9	NA
1:175412141|175432656	1	175412141	175432656	-	exon	ENSSSCG00000004999,	12	NA	NA	5	NA	13	4	9
1:175420636|175430411	1	175420636	175430411	-	exon	ENSSSCG00000004999,	NA	NA	NA	8	18	18	NA	8
1:175422949|175430409	1	175422949	175430409	-	exon	ENSSSCG00000004999,	NA	NA	NA	NA	6	NA	9	NA
1:175422949|175430411	1	175422949	175430411	-	exon	ENSSSCG00000004999,	12	21	31	30	16	26	23	12
1:175438488|175438963	1	175438488	175438963	-	exon	ENSSSCG00000004999,	NA	NA	NA	2	2	6	3	NA
1:177165548|177255991	1	177165548	177255991	-	exon	ENSSSCG00000005002,	NA	NA	NA	NA	NA	4	NA	NA
1:179614385|179618306	1	179614385	179618306	+	exon	ENSSSCG00000005009,	NA	NA	NA	5	12	23	12	10
1:179614385|179619207	1	179614385	179619207	+	exon	ENSSSCG00000005009,	NA	NA	13	NA	9	NA	NA	NA
1:179622901|179625496	1	179622901	179625496	-	exon	ENSSSCG00000005011,	NA	NA	NA	4	NA	NA	NA	NA
1:179625093|179636388	1	179625093	179636388	-	exon	ENSSSCG00000005011,	NA	106	NA	3	5	3	NA	NA
1:179628011|179628421	1	179628011	179628421	-	exon	ENSSSCG00000005011,	4	NA	NA	NA	NA	NA	NA	NA
1:179631516|179636388	1	179631516	179636388	-	exon	ENSSSCG00000005011,	30	62	NA	4	28	21	17	NA
1:179636112|179636388	1	179636112	179636388	-	exon	ENSSSCG00000005011,	NA	NA	NA	NA	6	NA	NA	NA
1:179928002|179928816	1	179928002	179928816	-	exon	ENSSSCG00000005016,ENSSSCG00000005015,	NA	NA	NA	NA	NA	NA	10	NA
1:179928002|179946498	1	179928002	179946498	-	exon	ENSSSCG00000005016,ENSSSCG00000005015,	6	NA	NA	NA	NA	NA	NA	NA
1:179928002|179949230	1	179928002	179949230	-	exon	ENSSSCG00000005016,ENSSSCG00000005015,	NA	60	NA	8	NA	NA	34	NA
1:179928555|179931490	1	179928555	179931490	-	exon	ENSSSCG00000005015,ENSSSCG00000005016,	NA	NA	NA	2	NA	NA	NA	NA
1:179936323|179949230	1	179936323	179949230	-	exon	ENSSSCG00000005016,ENSSSCG00000005015,	NA	NA	NA	NA	5	NA	NA	NA
1:179940191|179956922	1	179940191	179956922	-	exon	ENSSSCG00000005015,ENSSSCG00000005016,	NA	NA	NA	NA	NA	6	NA	NA
1:179946276|179949230	1	179946276	179949230	-	exon	ENSSSCG00000005016,ENSSSCG00000005015,	NA	NA	38	5	14	NA	NA	NA
1:179946276|179956922	1	179946276	179956922	-	exon	ENSSSCG00000005015,ENSSSCG00000005016,	NA	NA	NA	NA	NA	5	NA	9
1:179957822|179958477	1	179957822	179958477	-	exon	ENSSSCG00000005015,ENSSSCG00000005016,	NA	NA	NA	NA	4	NA	NA	NA
1:180086214|180093080	1	180086214	180093080	-	exon	ENSSSCG00000034516,	NA	31	NA	NA	NA	NA	NA	NA
1:180153286|180156210	1	180153286	180156210	+	exon	ENSSSCG00000042814,	NA	71	19	NA	NA	NA	NA	NA
1:180153304|180156210	1	180153304	180156210	+	exon	ENSSSCG00000042814,	NA	NA	NA	NA	NA	NA	4	NA
1:180187757|180195770	1	180187757	180195770	-	exon	ENSSSCG00000036634,	6	NA	9	NA	6	NA	NA	NA
1:180191312|180197206	1	180191312	180197206	-	exon	ENSSSCG00000036634,	NA	NA	NA	NA	7	NA	NA	NA
1:180195461|180197206	1	180195461	180197206	-	exon	ENSSSCG00000036634,	NA	NA	NA	NA	NA	NA	5	NA
1:180431150|180431593	1	180431150	180431593	-	exon	ENSSSCG00000005021,	5	NA	NA	NA	4	NA	NA	NA
1:180529105|180552016	1	180529105	180552016	-	exon	ENSSSCG00000005022,	12	NA	NA	NA	5	10	10	6
1:180564299|180583283	1	180564299	180583283	-	exon	ENSSSCG00000005022,	NA	NA	NA	NA	NA	NA	15	NA
1:180937319|180943732	1	180937319	180943732	+	exon	ENSSSCG00000038422,	10	NA	NA	NA	NA	4	9	NA
1:181386971|181394458	1	181386971	181394458	+	exon	ENSSSCG00000005027,	NA	NA	NA	NA	NA	NA	7	NA
1:181739654|181743674	1	181739654	181743674	-	exon	ENSSSCG00000005030,	NA	NA	NA	NA	NA	12	NA	10
1:181739654|181756507	1	181739654	181756507	-	exon	ENSSSCG00000005030,	NA	NA	NA	NA	NA	NA	NA	3
1:182134580|182139525	1	182134580	182139525	-	exon	ENSSSCG00000035934,	NA	NA	NA	NA	NA	3	5	NA
1:182161653|182194969	1	182161653	182194969	-	exon	ENSSSCG00000035934,	NA	NA	NA	3	NA	NA	NA	NA
1:182184848|182194969	1	182184848	182194969	-	exon	ENSSSCG00000035934,	NA	NA	NA	3	NA	NA	NA	NA
1:182335259|182338758	1	182335259	182338758	+	exon	ENSSSCG00000005038,	NA	NA	NA	11	NA	10	8	NA
1:182335259|182340908	1	182335259	182340908	+	exon	ENSSSCG00000005038,	NA	NA	15	5	NA	NA	2	NA
1:182335259|182341116	1	182335259	182341116	+	exon	ENSSSCG00000005038,	NA	NA	NA	NA	NA	NA	NA	3
1:182335825|182341116	1	182335825	182341116	+	exon	ENSSSCG00000005038,	NA	NA	NA	NA	10	NA	NA	NA
1:182335825|182341782	1	182335825	182341782	+	exon	ENSSSCG00000005038,	NA	NA	NA	NA	4	NA	NA	NA
1:182338671|182341116	1	182338671	182341116	+	exon	ENSSSCG00000005038,	NA	76	NA	17	NA	9	NA	NA
1:182340847|182341116	1	182340847	182341116	+	exon	ENSSSCG00000005038,	NA	157	18	8	34	11	45	18
1:182340847|182341782	1	182340847	182341782	+	exon	ENSSSCG00000005038,	NA	NA	NA	3	6	NA	NA	NA
1:182344156|182348499	1	182344156	182348499	+	exon	ENSSSCG00000005038,	NA	NA	NA	NA	9	14	NA	NA
1:182522576|182536761	1	182522576	182536761	-	exon	ENSSSCG00000005041,	NA	NA	NA	4	NA	NA	NA	NA
1:182535317|182542799	1	182535317	182542799	-	exon	ENSSSCG00000005041,	NA	NA	NA	NA	5	NA	NA	NA
1:182535317|182545513	1	182535317	182545513	-	exon	ENSSSCG00000005041,	NA	82	NA	NA	11	4	5	4
1:182542692|182545513	1	182542692	182545513	-	exon	ENSSSCG00000005041,	NA	NA	NA	NA	NA	NA	5	NA
1:182544814|182545513	1	182544814	182545513	-	exon	ENSSSCG00000005041,	6	NA	NA	2	NA	NA	NA	NA
1:182544814|182577496	1	182544814	182577496	-	exon	ENSSSCG00000005041,	5	NA	NA	NA	NA	10	NA	NA
1:182565518|182577496	1	182565518	182577496	-	exon	ENSSSCG00000005041,	NA	NA	NA	2	NA	NA	NA	NA
1:182678727|182720865	1	182678727	182720865	-	exon	ENSSSCG00000005043,	NA	NA	NA	NA	NA	9	NA	5
1:182688834|182720865	1	182688834	182720865	-	exon	ENSSSCG00000005043,	21	NA	NA	16	4	31	8	12
1:182698437|182720865	1	182698437	182720865	-	exon	ENSSSCG00000005043,	NA	NA	NA	8	NA	14	7	20
1:182704711|182720865	1	182704711	182720865	-	exon	ENSSSCG00000005043,	NA	NA	NA	NA	NA	NA	6	NA
1:182709191|182720865	1	182709191	182720865	-	exon	ENSSSCG00000005043,	NA	NA	NA	2	NA	7	7	NA
1:184048957|184049475	1	184048957	184049475	+	exon	ENSSSCG00000023408,	9	NA	NA	6	20	14	13	17
1:184327806|184348225	1	184327806	184348225	-	exon	ENSSSCG00000005052,	NA	NA	11	NA	NA	NA	NA	NA
1:184338956|184348225	1	184338956	184348225	-	exon	ENSSSCG00000005052,	22	NA	NA	15	6	NA	9	NA
1:184355149|184356505	1	184355149	184356505	-	exon	ENSSSCG00000005052,	NA	NA	NA	NA	NA	3	NA	NA
1:184511290|184517758	1	184511290	184517758	-	exon	ENSSSCG00000005056,	NA	NA	NA	NA	NA	NA	8	NA
1:184517666|184524334	1	184517666	184524334	-	exon	ENSSSCG00000005056,	NA	NA	NA	NA	NA	4	NA	NA
1:184524174|184525686	1	184524174	184525686	-	exon	ENSSSCG00000005056,	NA	NA	NA	7	9	NA	NA	NA
1:184524174|184530150	1	184524174	184530150	-	exon	ENSSSCG00000005056,	NA	NA	NA	NA	NA	2	NA	NA
1:184529864|184530150	1	184529864	184530150	-	exon	ENSSSCG00000005056,	NA	NA	NA	5	NA	NA	9	NA
1:184537224|184539787	1	184537224	184539787	-	exon	ENSSSCG00000005056,	NA	NA	NA	5	NA	NA	NA	NA
1:184914188|184920865	1	184914188	184920865	+	exon	ENSSSCG00000005060,	NA	NA	13	2	5	NA	NA	2
1:184914188|184923633	1	184914188	184923633	+	exon	ENSSSCG00000005060,	NA	NA	16	NA	26	12	38	12
1:184914309|184923633	1	184914309	184923633	+	exon	ENSSSCG00000005060,	NA	NA	NA	NA	NA	6	NA	NA
1:184920695|184923633	1	184920695	184923633	+	exon	ENSSSCG00000005060,	NA	NA	NA	14	NA	11	NA	NA
1:184920695|184929979	1	184920695	184929979	+	exon	ENSSSCG00000005060,	NA	NA	NA	3	NA	3	NA	NA
1:184920695|184933229	1	184920695	184933229	+	exon	ENSSSCG00000005060,	7	NA	NA	4	12	4	NA	NA
1:184954519|184956953	1	184954519	184956953	+	exon	ENSSSCG00000005060,	NA	NA	16	15	12	8	NA	8
1:184960028|184975608	1	184960028	184975608	+	exon	ENSSSCG00000005060,	NA	NA	NA	3	NA	9	NA	NA
1:18541018|18623282	1	18541018	18623282	+	intergenic_region	n/a	NA	NA	NA	2	NA	NA	NA	NA
1:186415390|186418273	1	186415390	186418273	-	exon	ENSSSCG00000005066,	NA	NA	NA	6	8	NA	NA	NA
1:186441591|186443769	1	186441591	186443769	+	exon	ENSSSCG00000005065,	NA	NA	9	NA	NA	NA	NA	NA
1:186442612|186448216	1	186442612	186448216	+	exon	ENSSSCG00000005065,	NA	82	NA	NA	NA	NA	14	NA
1:187388814|187401467	1	187388814	187401467	+	exon	ENSSSCG00000005073,	2	NA	NA	7	NA	NA	25	NA
1:187391640|187401467	1	187391640	187401467	+	exon	ENSSSCG00000005073,	NA	NA	NA	NA	18	NA	NA	NA
1:187391640|187411824	1	187391640	187411824	+	exon	ENSSSCG00000005073,	NA	NA	NA	6	NA	NA	NA	NA
1:187401201|187411824	1	187401201	187411824	+	exon	ENSSSCG00000005073,	4	15	NA	NA	2	13	9	NA
1:187439979|187445395	1	187439979	187445395	+	exon	ENSSSCG00000005073,	NA	NA	NA	8	NA	NA	NA	NA
1:187537377|187539024	1	187537377	187539024	+	exon	ENSSSCG00000005076,	NA	31	NA	NA	NA	7	NA	NA
1:187569793|187581961	1	187569793	187581961	+	exon	ENSSSCG00000005076,	NA	NA	NA	3	NA	8	NA	NA
1:187655570|187658657	1	187655570	187658657	+	intergenic_region	n/a	NA	NA	NA	NA	NA	3	NA	NA
1:188591477|188594965	1	188591477	188594965	-	exon	ENSSSCG00000037854,	14	NA	14	6	8	NA	NA	NA
1:189124504|189138606	1	189124504	189138606	+	exon	ENSSSCG00000005082,	8	NA	NA	5	4	NA	NA	NA
1:189124504|189140848	1	189124504	189140848	+	exon	ENSSSCG00000005082,	NA	NA	5	NA	NA	NA	NA	NA
1:189129373|189138606	1	189129373	189138606	+	exon	ENSSSCG00000005082,	12	NA	NA	NA	NA	NA	NA	NA
1:189276473|189283534	1	189276473	189283534	+	exon	ENSSSCG00000005084,	NA	36	NA	NA	NA	NA	NA	NA
1:18956801|18978518	1	18956801	18978518	-	exon	ENSSSCG00000004114,	NA	NA	NA	12	NA	NA	NA	NA
1:189746194|189757590	1	189746194	189757590	+	exon	ENSSSCG00000005090,	NA	66	NA	NA	21	4	NA	NA
1:189746194|189769062	1	189746194	189769062	+	exon	ENSSSCG00000005090,	25	23	NA	NA	23	14	7	5
1:189748000|189763655	1	189748000	189763655	+	exon	ENSSSCG00000005090,	11	96	30	13	29	14	29	2
1:189757487|189769062	1	189757487	189769062	+	exon	ENSSSCG00000005090,	68	NA	23	27	57	28	44	15
1:189757487|189809078	1	189757487	189809078	+	exon	ENSSSCG00000005090,	10	NA	NA	NA	4	3	10	NA
1:189763515|189769062	1	189763515	189769062	+	exon	ENSSSCG00000005090,	NA	NA	NA	9	NA	2	NA	NA
1:189763515|189809078	1	189763515	189809078	+	exon	ENSSSCG00000005090,	12	NA	NA	NA	4	14	NA	6
1:18987938|19005183	1	18987938	19005183	-	exon	ENSSSCG00000004114,	12	NA	NA	5	8	23	20	7
1:190336387|190342964	1	190336387	190342964	+	exon	ENSSSCG00000005095,	9	NA	NA	NA	NA	NA	NA	NA
1:190336387|190367567	1	190336387	190367567	+	exon	ENSSSCG00000005095,	NA	NA	NA	NA	5	10	NA	NA
1:190436626|190438877	1	190436626	190438877	+	exon	ENSSSCG00000005095,	8	NA	NA	NA	NA	NA	NA	NA
1:190648253|190649258	1	190648253	190649258	+	exon	ENSSSCG00000005096,	NA	NA	NA	4	NA	4	9	NA
1:190648253|190654424	1	190648253	190654424	+	exon	ENSSSCG00000005096,	NA	NA	NA	13	NA	7	11	4
1:190672034|190672800	1	190672034	190672800	+	exon	ENSSSCG00000005096,	NA	NA	22	4	NA	6	NA	NA
1:190699266|190703707	1	190699266	190703707	+	exon	ENSSSCG00000005097,	NA	NA	NA	NA	6	NA	6	NA
1:191145183|191145541	1	191145183	191145541	-	intergenic_region	n/a	NA	NA	NA	NA	4	NA	NA	NA
1:193950368|193954291	1	193950368	193954291	-	exon	ENSSSCG00000005110,	21	NA	NA	10	4	NA	NA	13
1:193966962|193968549	1	193966962	193968549	-	exon	ENSSSCG00000005110,	NA	NA	NA	NA	NA	NA	5	NA
1:194001520|194004255	1	194001520	194004255	-	exon	ENSSSCG00000005110,	6	62	NA	NA	NA	NA	NA	NA
1:194001520|194011399	1	194001520	194011399	-	exon	ENSSSCG00000005110,	NA	NA	NA	NA	NA	9	6	11
1:194003786|194009112	1	194003786	194009112	-	exon	ENSSSCG00000005110,	NA	NA	NA	NA	NA	NA	NA	4
1:194063964|194065411	1	194063964	194065411	-	exon	ENSSSCG00000005110,	NA	32	NA	NA	NA	NA	NA	4
1:194103432|194104564	1	194103432	194104564	-	exon	ENSSSCG00000005110,	3	NA	NA	3	NA	NA	NA	6
1:194133090|194133720	1	194133090	194133720	-	exon	ENSSSCG00000005110,	6	NA	NA	NA	NA	NA	NA	NA
1:194178416|194179870	1	194178416	194179870	-	exon	ENSSSCG00000005110,	NA	NA	NA	NA	12	5	NA	NA
1:194554580|194555458	1	194554580	194555458	+	intron	ENSSSCG00000026382,	NA	58	NA	NA	NA	NA	NA	NA
1:196100533|196103400	1	196100533	196103400	-	exon	ENSSSCG00000005124,	NA	NA	3	NA	5	NA	NA	NA
1:196196559|196200169	1	196196559	196200169	+	exon	ENSSSCG00000005126,	NA	NA	NA	3	NA	NA	NA	NA
1:196200000|196204505	1	196200000	196204505	+	exon	ENSSSCG00000005126,	NA	NA	NA	3	7	NA	NA	NA
1:19641982|19644100	1	19641982	19644100	+	exon	ENSSSCG00000004120,	NA	NA	NA	NA	7	NA	NA	NA
1:19688506|19689513	1	19688506	19689513	+	exon	ENSSSCG00000004120,	NA	NA	NA	NA	7	NA	7	NA
1:199119956|199124142	1	199119956	199124142	+	exon	ENSSSCG00000005130,	NA	NA	NA	NA	2	NA	NA	NA
1:200899063|200919078	1	200899063	200919078	-	exon	ENSSSCG00000005135,	NA	NA	NA	3	NA	NA	NA	NA
1:200899063|200922046	1	200899063	200922046	-	exon	ENSSSCG00000005135,	26	NA	NA	NA	9	13	11	4
1:200918911|200922046	1	200918911	200922046	-	exon	ENSSSCG00000005135,	NA	NA	NA	3	NA	NA	NA	NA
1:202015755|202048390	1	202015755	202048390	-	exon	ENSSSCG00000028406,	NA	NA	NA	5	NA	NA	NA	NA
1:202167574|202207406	1	202167574	202207406	-	exon	ENSSSCG00000028406,	NA	NA	NA	NA	NA	8	NA	NA
1:202180713|202207406	1	202180713	202207406	-	exon	ENSSSCG00000028406,	NA	NA	NA	NA	NA	NA	3	NA
1:202188216|202225299	1	202188216	202225299	-	exon	ENSSSCG00000028406,	13	NA	NA	NA	NA	NA	NA	NA
1:202207302|202225299	1	202207302	202225299	-	exon	ENSSSCG00000028406,	NA	NA	NA	NA	4	NA	NA	NA
1:202207302|202228210	1	202207302	202228210	-	exon	ENSSSCG00000028406,	5	NA	NA	2	18	NA	NA	8
1:202536297|202536998	1	202536297	202536998	+	exon	ENSSSCG00000005166,	14	NA	20	11	13	38	7	10
1:203451211|203476159	1	203451211	203476159	-	exon	ENSSSCG00000005170,	10	NA	NA	NA	NA	NA	NA	NA
1:203453306|203459215	1	203453306	203459215	-	exon	ENSSSCG00000005170,	10	NA	NA	NA	10	NA	NA	NA
1:203458278|203476159	1	203458278	203476159	-	exon	ENSSSCG00000005170,	NA	NA	NA	NA	NA	2	NA	NA
1:203474706|203476159	1	203474706	203476159	-	exon	ENSSSCG00000005170,	13	NA	NA	6	6	NA	6	NA
1:203474706|203489514	1	203474706	203489514	-	exon	ENSSSCG00000005170,	NA	NA	NA	NA	NA	NA	5	NA
1:203484687|203489514	1	203484687	203489514	-	exon	ENSSSCG00000005170,	NA	14	NA	NA	NA	NA	NA	NA
1:203504834|203561227	1	203504834	203561227	-	exon	ENSSSCG00000005170,	NA	NA	5	NA	NA	NA	NA	NA
1:203507697|203516233	1	203507697	203516233	-	exon	ENSSSCG00000005170,	NA	26	NA	NA	NA	NA	NA	NA
1:203509289|203515323	1	203509289	203515323	-	exon	ENSSSCG00000005170,	NA	NA	NA	NA	NA	9	NA	NA
1:203515105|203516233	1	203515105	203516233	-	exon	ENSSSCG00000005170,	NA	99	NA	18	22	12	7	10
1:203515105|203537078	1	203515105	203537078	-	exon	ENSSSCG00000005170,	14	199	15	11	6	22	10	NA
1:203531906|203537078	1	203531906	203537078	-	exon	ENSSSCG00000005170,	14	NA	NA	13	29	39	9	29
1:203531906|203547745	1	203531906	203547745	-	exon	ENSSSCG00000005170,	16	NA	NA	4	NA	7	18	NA
1:203536417|203538914	1	203536417	203538914	-	exon	ENSSSCG00000005170,	NA	NA	NA	11	NA	15	7	2
1:203544304|203547745	1	203544304	203547745	-	exon	ENSSSCG00000005170,	NA	NA	NA	3	3	NA	NA	NA
1:203560906|203561227	1	203560906	203561227	-	exon	ENSSSCG00000005170,	NA	NA	12	23	17	18	15	2
1:203685646|203685979	1	203685646	203685979	+	exon	ENSSSCG00000035863,	NA	NA	NA	NA	3	NA	NA	NA
1:203730146|203740464	1	203730146	203740464	+	exon	ENSSSCG00000005173,	NA	NA	NA	NA	5	5	NA	NA
1:203740362|203762909	1	203740362	203762909	+	exon	ENSSSCG00000005173,	NA	NA	NA	5	NA	NA	NA	NA
1:20525842|20531840	1	20525842	20531840	-	exon	ENSSSCG00000004123,	8	NA	NA	NA	NA	NA	NA	NA
1:20531065|20531840	1	20531065	20531840	-	exon	ENSSSCG00000004123,	NA	NA	NA	NA	NA	3	NA	NA
1:205385181|205386439	1	205385181	205386439	-	exon	ENSSSCG00000005178,	NA	53	NA	NA	NA	NA	NA	NA
1:205412852|205417594	1	205412852	205417594	-	exon	ENSSSCG00000005178,	NA	NA	NA	7	NA	NA	NA	NA
1:205412852|205476621	1	205412852	205476621	-	exon	ENSSSCG00000005178,	NA	NA	NA	NA	NA	6	NA	3
1:205454952|205527866	1	205454952	205527866	-	exon	ENSSSCG00000005178,	NA	NA	18	NA	NA	NA	NA	NA
1:205495591|205527866	1	205495591	205527866	-	exon	ENSSSCG00000005178,	12	39	16	NA	5	8	6	NA
1:205495591|205557988	1	205495591	205557988	-	exon	ENSSSCG00000005178,	NA	NA	NA	NA	2	NA	NA	NA
1:205515399|205527866	1	205515399	205527866	-	exon	ENSSSCG00000005178,	159	255	151	34	146	115	31	37
1:205515399|205557988	1	205515399	205557988	-	exon	ENSSSCG00000005178,	9	37	NA	NA	2	16	NA	NA
1:205604847|205605767	1	205604847	205605767	-	exon	ENSSSCG00000005178,	20	34	49	15	12	20	20	4
1:205604847|205624826	1	205604847	205624826	-	exon	ENSSSCG00000005178,	NA	NA	12	3	11	8	5	NA
1:20571857|20671055	1	20571857	20671055	-	exon	ENSSSCG00000004123,	3	NA	NA	NA	NA	NA	NA	NA
1:206068176|206114157	1	206068176	206114157	+	exon	ENSSSCG00000005180,	NA	NA	NA	20	30	50	27	18
1:20633122|20671055	1	20633122	20671055	-	exon	ENSSSCG00000004123,	NA	NA	NA	6	NA	NA	NA	NA
1:206352676|206354645	1	206352676	206354645	+	exon	ENSSSCG00000005180,	NA	NA	NA	NA	NA	5	16	NA
1:207101920|207104545	1	207101920	207104545	-	exon	ENSSSCG00000005182,	NA	NA	NA	7	6	5	NA	NA
1:207190793|207194651	1	207190793	207194651	+	exon	ENSSSCG00000005183,	13	177	16	34	22	51	17	5
1:207190793|207199968	1	207190793	207199968	+	exon	ENSSSCG00000005183,	8	NA	NA	NA	NA	NA	NA	NA
1:207190793|207201653	1	207190793	207201653	+	exon	ENSSSCG00000005183,	4	NA	10	NA	17	13	25	10
1:207458853|207466765	1	207458853	207466765	+	exon	ENSSSCG00000005186,	NA	NA	NA	NA	NA	14	NA	NA
1:207458853|207473790	1	207458853	207473790	+	exon	ENSSSCG00000005186,	NA	NA	NA	NA	NA	NA	6	NA
1:207695988|207720366	1	207695988	207720366	+	exon	ENSSSCG00000039025,	NA	NA	NA	NA	5	NA	NA	NA
1:207724227|207742743	1	207724227	207742743	+	exon	ENSSSCG00000039025,	NA	NA	NA	NA	NA	9	NA	NA
1:20782263|20798556	1	20782263	20798556	-	exon	ENSSSCG00000004123,	10	NA	NA	5	NA	NA	NA	NA
1:207843755|207858465	1	207843755	207858465	+	exon	ENSSSCG00000035730,	NA	NA	NA	NA	NA	7	NA	NA
1:207851730|207861882	1	207851730	207861882	+	exon	ENSSSCG00000035730,	NA	NA	NA	NA	NA	7	NA	NA
1:207858354|207861882	1	207858354	207861882	+	exon	ENSSSCG00000035730,	2	64	NA	7	20	35	16	3
1:20792929|20798556	1	20792929	20798556	-	exon	ENSSSCG00000004123,	NA	NA	NA	3	NA	3	7	7
1:20798421|20814789	1	20798421	20814789	-	exon	ENSSSCG00000004123,	NA	NA	NA	NA	NA	10	NA	NA
1:20803183|20804689	1	20803183	20804689	-	exon	ENSSSCG00000004123,	NA	NA	NA	NA	NA	2	NA	NA
1:20803183|20814789	1	20803183	20814789	-	exon	ENSSSCG00000004123,	NA	NA	NA	NA	NA	11	NA	NA
1:20803183|20826456	1	20803183	20826456	-	exon	ENSSSCG00000004123,	13	NA	NA	NA	NA	NA	NA	NA
1:208236646|208238827	1	208236646	208238827	+	intron	ENSSSCG00000005190,	NA	NA	NA	NA	NA	NA	7	NA
1:208394068|208407707	1	208394068	208407707	+	exon	ENSSSCG00000005190,	NA	NA	NA	2	NA	NA	NA	NA
1:20845912|20858213	1	20845912	20858213	-	exon	ENSSSCG00000004123,	NA	NA	NA	3	NA	NA	NA	NA
1:20850878|20898786	1	20850878	20898786	-	exon	ENSSSCG00000004123,	NA	NA	NA	NA	NA	4	NA	NA
1:20873894|20880809	1	20873894	20880809	-	exon	ENSSSCG00000004123,	NA	NA	NA	5	2	NA	NA	NA
1:20873894|20888975	1	20873894	20888975	-	exon	ENSSSCG00000004123,	NA	NA	NA	5	NA	NA	NA	NA
1:20908946|20913116	1	20908946	20913116	-	intron	ENSSSCG00000004123,	NA	NA	NA	NA	NA	3	NA	NA
1:20908952|20913116	1	20908952	20913116	-	exon	ENSSSCG00000004123,	16	NA	NA	7	NA	14	NA	10
1:20908952|20917634	1	20908952	20917634	-	exon	ENSSSCG00000004123,	7	NA	NA	NA	5	9	NA	NA
1:209261053|209286611	1	209261053	209286611	+	exon	ENSSSCG00000005191,	NA	NA	NA	NA	NA	NA	NA	5
1:209261053|209314137	1	209261053	209314137	+	exon	ENSSSCG00000005191,	NA	NA	NA	NA	NA	9	NA	NA
1:209264311|209265789	1	209264311	209265789	+	exon	ENSSSCG00000005191,	NA	NA	NA	12	NA	5	6	NA
1:209328952|209330339	1	209328952	209330339	+	exon	ENSSSCG00000005191,	7	NA	NA	6	5	11	6	4
1:209328952|209336205	1	209328952	209336205	+	exon	ENSSSCG00000005191,	NA	NA	16	NA	NA	NA	NA	NA
1:213833152|213835383	1	213833152	213835383	+	exon	ENSSSCG00000005194,	NA	NA	NA	2	NA	NA	NA	NA
1:213867511|213896869	1	213867511	213896869	+	exon	ENSSSCG00000005194,	NA	NA	NA	4	NA	NA	NA	NA
1:21445575|21461297	1	21445575	21461297	-	exon	ENSSSCG00000004132,	NA	NA	NA	NA	NA	7	NA	NA
1:215191228|215219681	1	215191228	215219681	-	exon	ENSSSCG00000005198,	NA	NA	NA	4	NA	NA	NA	NA
1:215191228|215266887	1	215191228	215266887	-	exon	ENSSSCG00000005198,	NA	NA	NA	14	NA	25	NA	NA
1:215256334|215266887	1	215256334	215266887	-	exon	ENSSSCG00000005198,	18	NA	NA	2	18	20	4	NA
1:215371012|215389275	1	215371012	215389275	-	exon	ENSSSCG00000005198,	NA	NA	NA	16	17	7	15	3
1:215371012|215395802	1	215371012	215395802	-	intron	ENSSSCG00000005198,	NA	NA	NA	NA	NA	2	NA	NA
1:215737028|215745969	1	215737028	215745969	-	exon	ENSSSCG00000005201,	3	NA	NA	NA	NA	NA	NA	NA
1:215749638|215750211	1	215749638	215750211	-	exon	ENSSSCG00000005201,	NA	29	NA	NA	8	NA	NA	NA
1:215749638|215771774	1	215749638	215771774	-	exon	ENSSSCG00000005201,	4	NA	NA	NA	NA	NA	NA	NA
1:215754530|215771774	1	215754530	215771774	-	exon	ENSSSCG00000005201,	5	NA	NA	NA	8	NA	NA	NA
1:215757442|215771774	1	215757442	215771774	-	exon	ENSSSCG00000005201,	NA	40	NA	NA	NA	NA	13	NA
1:216148995|216149195	1	216148995	216149195	+	exon	ENSSSCG00000005205,	13	NA	NA	14	9	10	10	NA
1:216148995|216177064	1	216148995	216177064	+	exon	ENSSSCG00000005205,	116	217	26	34	74	76	22	29
1:216148995|216190639	1	216148995	216190639	+	exon	ENSSSCG00000005205,	9	NA	NA	NA	NA	2	NA	3
1:216148995|216199042	1	216148995	216199042	+	exon	ENSSSCG00000005205,	NA	NA	NA	4	7	10	NA	NA
1:216175647|216177064	1	216175647	216177064	+	exon	ENSSSCG00000005205,	NA	NA	NA	NA	11	8	NA	NA
1:216175647|216199042	1	216175647	216199042	+	exon	ENSSSCG00000005205,	NA	NA	NA	8	NA	NA	NA	NA
1:216332768|216333648	1	216332768	216333648	+	exon	ENSSSCG00000005207,	5	70	14	NA	4	NA	NA	5
1:216354670|216355572	1	216354670	216355572	+	exon	ENSSSCG00000005207,	NA	NA	NA	NA	15	8	10	NA
1:216391287|216428363	1	216391287	216428363	-	exon	ENSSSCG00000005208,	NA	NA	5	NA	NA	NA	NA	NA
1:216420520|216434127	1	216420520	216434127	-	exon	ENSSSCG00000005208,	6	NA	16	NA	NA	NA	NA	8
1:216427782|216434127	1	216427782	216434127	-	exon	ENSSSCG00000005208,	32	NA	NA	7	12	12	4	NA
1:216870739|216880825	1	216870739	216880825	-	exon	ENSSSCG00000005215,	NA	NA	NA	NA	NA	6	NA	5
1:216880689|216901014	1	216880689	216901014	-	exon	ENSSSCG00000005215,	NA	NA	6	NA	NA	NA	NA	NA
1:216887702|216901186	1	216887702	216901186	-	exon	ENSSSCG00000005215,	NA	NA	NA	NA	NA	5	NA	NA
1:216914275|216933620	1	216914275	216933620	-	exon	ENSSSCG00000005215,	9	NA	NA	6	NA	17	12	5
1:216914275|216951002	1	216914275	216951002	-	exon	ENSSSCG00000005215,	13	NA	NA	NA	NA	NA	NA	NA
1:216914275|216957449	1	216914275	216957449	-	intron	ENSSSCG00000005215,	7	NA	NA	NA	NA	NA	NA	NA
1:217786693|217794582	1	217786693	217794582	+	exon	ENSSSCG00000005224,	NA	NA	NA	10	8	NA	NA	34
1:217793463|217794582	1	217793463	217794582	+	exon	ENSSSCG00000005224,	2	NA	NA	13	NA	NA	NA	16
1:218542445|218573173	1	218542445	218573173	+	exon	ENSSSCG00000005225,	NA	NA	NA	5	NA	NA	NA	7
1:218569068|218573173	1	218569068	218573173	+	exon	ENSSSCG00000005225,	3	NA	NA	4	8	14	9	2
1:219000459|219002085	1	219000459	219002085	+	exon	ENSSSCG00000005227,	NA	56	NA	NA	NA	6	NA	7
1:219000459|219005882	1	219000459	219005882	+	exon	ENSSSCG00000005227,	11	NA	NA	3	NA	4	NA	NA
1:219008811|219016372	1	219008811	219016372	+	exon	ENSSSCG00000005227,	NA	NA	NA	NA	NA	3	NA	NA
1:219009383|219016372	1	219009383	219016372	+	exon	ENSSSCG00000005227,	NA	NA	NA	4	NA	NA	NA	NA
1:219010541|219028462	1	219010541	219028462	+	exon	ENSSSCG00000005227,	47	139	NA	7	24	7	9	21
1:219193192|219198006	1	219193192	219198006	-	exon	ENSSSCG00000005229,	NA	NA	NA	NA	6	NA	NA	NA
1:219640995|219643357	1	219640995	219643357	-	exon	ENSSSCG00000005232,	NA	93	NA	7	4	NA	7	NA
1:219640995|219661659	1	219640995	219661659	-	exon	ENSSSCG00000005232,	NA	NA	NA	NA	6	NA	NA	NA
1:219652807|219661659	1	219652807	219661659	-	exon	ENSSSCG00000005232,	NA	NA	NA	NA	NA	NA	3	NA
1:219700610|219706025	1	219700610	219706025	-	exon	ENSSSCG00000005232,	NA	NA	12	NA	NA	5	NA	NA
1:219700610|219710311	1	219700610	219710311	-	exon	ENSSSCG00000005232,	7	NA	NA	NA	12	10	NA	NA
1:219700610|219730732	1	219700610	219730732	-	exon	ENSSSCG00000005232,	NA	NA	NA	NA	NA	NA	8	NA
1:221387667|221402058	1	221387667	221402058	-	exon	ENSSSCG00000005240,	NA	NA	NA	NA	NA	5	NA	NA
1:221655410|221667237	1	221655410	221667237	+	exon	ENSSSCG00000005243,	NA	NA	NA	NA	NA	NA	9	NA
1:221662745|221667237	1	221662745	221667237	+	exon	ENSSSCG00000005243,	NA	NA	NA	NA	NA	19	NA	NA
1:221662745|221675520	1	221662745	221675520	+	exon	ENSSSCG00000005243,	NA	NA	NA	NA	5	NA	NA	NA
1:221674329|221675520	1	221674329	221675520	+	exon	ENSSSCG00000005243,	NA	NA	NA	NA	NA	4	NA	NA
1:222417793|222428917	1	222417793	222428917	+	exon	ENSSSCG00000032999,	NA	8	NA	NA	8	NA	NA	NA
1:222581769|222582812	1	222581769	222582812	+	exon	ENSSSCG00000005247,	NA	NA	NA	7	7	8	NA	NA
1:222582659|222587312	1	222582659	222587312	+	exon	ENSSSCG00000005247,	NA	31	NA	9	NA	5	NA	2
1:222582659|222596142	1	222582659	222596142	+	exon	ENSSSCG00000005247,	NA	NA	NA	3	NA	4	NA	NA
1:22268062|22274619	1	22268062	22274619	+	intron	ENSSSCG00000004138,	13	NA	NA	2	NA	NA	NA	NA
1:22268062|22285821	1	22268062	22285821	+	intron	ENSSSCG00000004138,	NA	NA	13	7	NA	NA	NA	NA
1:22268062|22352249	1	22268062	22352249	+	intron	ENSSSCG00000004138,	11	NA	NA	NA	NA	NA	5	NA
1:22274446|22285821	1	22274446	22285821	+	intron	ENSSSCG00000004138,	NA	NA	14	3	NA	NA	4	8
1:22274446|22352249	1	22274446	22352249	+	intron	ENSSSCG00000004138,	NA	NA	NA	NA	2	NA	NA	NA
1:22285747|22352249	1	22285747	22352249	+	exon	ENSSSCG00000004138,	NA	NA	NA	NA	2	NA	9	NA
1:223057449|223077506	1	223057449	223077506	-	exon	ENSSSCG00000005252,	NA	NA	NA	3	6	NA	NA	NA
1:223565045|223572485	1	223565045	223572485	+	exon	ENSSSCG00000005255,	NA	NA	NA	NA	4	18	21	6
1:223585502|223596456	1	223585502	223596456	+	exon	ENSSSCG00000005255,	NA	NA	NA	3	NA	5	NA	NA
1:223592260|223596456	1	223592260	223596456	+	exon	ENSSSCG00000005255,	NA	NA	NA	NA	NA	NA	18	NA
1:223593900|223596456	1	223593900	223596456	+	exon	ENSSSCG00000005255,	NA	NA	16	NA	6	NA	NA	8
1:223722952|223723842	1	223722952	223723842	-	exon	ENSSSCG00000021646,	41	NA	NA	13	17	25	4	NA
1:224969931|224976735	1	224969931	224976735	-	exon	ENSSSCG00000024257,	NA	NA	NA	NA	NA	6	NA	NA
1:225013924|225019819	1	225013924	225019819	-	exon	ENSSSCG00000024257,	NA	NA	NA	NA	5	NA	NA	NA
1:225718524|225725336	1	225718524	225725336	+	exon	ENSSSCG00000005266,	NA	NA	NA	8	NA	NA	NA	NA
1:227867960|227877918	1	227867960	227877918	-	exon	ENSSSCG00000005269,	NA	50	NA	NA	NA	NA	NA	NA
1:227873289|227889384	1	227873289	227889384	-	exon	ENSSSCG00000005269,	NA	NA	NA	NA	NA	4	NA	7
1:227873289|227895174	1	227873289	227895174	-	exon	ENSSSCG00000005269,	NA	NA	NA	NA	NA	4	NA	NA
1:227884405|227889384	1	227884405	227889384	-	exon	ENSSSCG00000005269,	NA	NA	NA	NA	NA	6	NA	NA
1:227907677|227923892	1	227907677	227923892	-	exon	ENSSSCG00000005269,	8	29	NA	NA	NA	NA	NA	NA
1:227918274|227932487	1	227918274	227932487	-	exon	ENSSSCG00000005269,	NA	NA	NA	NA	NA	12	9	3
1:227998338|228037829	1	227998338	228037829	-	intergenic_region	n/a	49	439	19	20	57	31	25	37
1:227999397|228034973	1	227999397	228034973	-	intergenic_region	n/a	NA	NA	NA	NA	5	3	NA	NA
1:227999397|228037829	1	227999397	228037829	-	intergenic_region	n/a	194	661	72	48	132	102	87	83
1:228009509|228037829	1	228009509	228037829	-	intergenic_region	n/a	8	NA	NA	NA	NA	NA	NA	NA
1:228032343|228037829	1	228032343	228037829	-	intergenic_region	n/a	19	178	20	20	51	28	31	23
1:228063646|228083143	1	228063646	228083143	-	exon	ENSSSCG00000005271,	NA	NA	NA	NA	NA	3	NA	NA
1:228082948|228091028	1	228082948	228091028	-	intron	ENSSSCG00000005271,	NA	42	NA	NA	NA	NA	NA	NA
1:22880595|22891772	1	22880595	22891772	-	exon	ENSSSCG00000004140,	NA	NA	NA	NA	9	NA	NA	NA
1:22880595|22901667	1	22880595	22901667	-	exon	ENSSSCG00000004140,	NA	NA	NA	NA	6	NA	NA	NA
1:228898654|228943835	1	228898654	228943835	+	exon	ENSSSCG00000023520,	NA	32	NA	NA	NA	7	3	NA
1:228898654|228986161	1	228898654	228986161	+	exon	ENSSSCG00000023520,	17	NA	24	11	16	6	14	31
1:22891664|22901667	1	22891664	22901667	-	exon	ENSSSCG00000004140,	7	NA	NA	10	14	24	34	5
1:228920048|228922968	1	228920048	228922968	+	intron	ENSSSCG00000023520,	NA	NA	NA	NA	NA	6	NA	NA
1:228933873|228986161	1	228933873	228986161	+	intron	ENSSSCG00000023520,	NA	NA	NA	7	NA	NA	NA	12
1:228943722|228986161	1	228943722	228986161	+	exon	ENSSSCG00000023520,	10	70	NA	7	NA	22	NA	9
1:228943722|229026540	1	228943722	229026540	+	exon	ENSSSCG00000023520,	NA	NA	NA	NA	NA	10	NA	NA
1:228980934|228986161	1	228980934	228986161	+	exon	ENSSSCG00000023520,	20	352	43	39	83	119	64	NA
1:228980934|229026540	1	228980934	229026540	+	exon	ENSSSCG00000023520,	32	NA	NA	NA	6	8	NA	6
1:228980934|229049049	1	228980934	229049049	+	exon	ENSSSCG00000023520,	9	NA	NA	NA	4	7	NA	5
1:228980934|229060398	1	228980934	229060398	+	exon	ENSSSCG00000023520,	NA	NA	NA	NA	NA	NA	NA	9
1:229022737|229026540	1	229022737	229026540	+	exon	ENSSSCG00000023520,	NA	NA	NA	NA	NA	NA	7	NA
1:229022737|229049049	1	229022737	229049049	+	exon	ENSSSCG00000023520,	18	157	77	8	44	25	43	38
1:229022737|229060398	1	229022737	229060398	+	exon	ENSSSCG00000023520,	40	328	68	30	35	56	69	42
1:229022737|229077388	1	229022737	229077388	+	intron	ENSSSCG00000023520,	NA	90	NA	NA	NA	NA	NA	NA
1:229022737|229088616	1	229022737	229088616	+	exon	ENSSSCG00000023520,	NA	NA	NA	8	9	11	NA	NA
1:229113433|229115531	1	229113433	229115531	+	exon	ENSSSCG00000023520,	13	NA	NA	NA	NA	12	14	NA
1:229113433|229128231	1	229113433	229128231	+	exon	ENSSSCG00000023520,	7	NA	NA	3	12	15	17	5
1:229140624|229155080	1	229140624	229155080	+	exon	ENSSSCG00000023520,	NA	NA	NA	NA	NA	NA	6	NA
1:229281416|229299536	1	229281416	229299536	+	exon	ENSSSCG00000023520,	6	NA	NA	NA	NA	NA	NA	NA
1:229591031|229595228	1	229591031	229595228	+	intron	ENSSSCG00000039009,	NA	NA	NA	NA	NA	9	6	NA
1:229596990|229612467	1	229596990	229612467	-	exon	ENSSSCG00000039009,	NA	NA	NA	NA	5	3	NA	NA
1:229603970|229612467	1	229603970	229612467	-	exon	ENSSSCG00000039009,	13	NA	9	NA	19	14	6	NA
1:229788474|229795138	1	229788474	229795138	-	exon	ENSSSCG00000039009,	NA	NA	NA	NA	6	NA	NA	NA
1:230100570|230101283	1	230100570	230101283	+	exon	ENSSSCG00000005282,	NA	NA	NA	NA	15	NA	NA	NA
1:230131632|230153726	1	230131632	230153726	+	exon	ENSSSCG00000005282,	NA	NA	NA	2	NA	NA	3	NA
1:230136776|230153726	1	230136776	230153726	+	exon	ENSSSCG00000005282,	NA	NA	13	NA	NA	7	NA	NA
1:230153588|230165396	1	230153588	230165396	+	exon	ENSSSCG00000005282,	8	NA	9	8	5	2	NA	7
1:230163109|230165396	1	230163109	230165396	+	exon	ENSSSCG00000005282,	NA	NA	NA	NA	NA	10	NA	NA
1:230179268|230182141	1	230179268	230182141	+	exon	ENSSSCG00000005282,	11	18	15	10	3	4	36	NA
1:230216433|230217548	1	230216433	230217548	+	exon	ENSSSCG00000005282,	NA	NA	NA	NA	NA	8	NA	NA
1:230250825|230254225	1	230250825	230254225	+	exon	ENSSSCG00000005282,	16	NA	NA	NA	NA	4	NA	NA
1:230266504|230273337	1	230266504	230273337	+	exon	ENSSSCG00000005282,	NA	NA	NA	2	NA	NA	NA	NA
1:230322185|230332196	1	230322185	230332196	+	intergenic_region	n/a	NA	NA	NA	3	NA	NA	NA	NA
1:230795822|230796006	1	230795822	230796006	-	exon	ENSSSCG00000033763,	NA	NA	NA	NA	NA	2	NA	NA
1:230795822|230863133	1	230795822	230863133	-	intron	ENSSSCG00000033763,	NA	NA	NA	NA	2	11	NA	NA
1:231086277|231088476	1	231086277	231088476	+	exon	ENSSSCG00000005286,	NA	NA	NA	NA	NA	8	5	NA
1:231086277|231091029	1	231086277	231091029	+	exon	ENSSSCG00000005286,	NA	NA	NA	NA	NA	NA	10	NA
1:231086277|231098432	1	231086277	231098432	+	exon	ENSSSCG00000005286,	5	NA	NA	NA	NA	NA	NA	NA
1:231088302|231094062	1	231088302	231094062	+	exon	ENSSSCG00000005286,	NA	NA	NA	2	NA	6	3	NA
1:235874627|235875323	1	235874627	235875323	-	exon	ENSSSCG00000005300,ENSSSCG00000005303,ENSSSCG00000034874,	NA	NA	NA	NA	NA	10	NA	NA
1:235970787|235977603	1	235970787	235977603	+	exon	ENSSSCG00000005305,	NA	NA	NA	11	11	6	NA	6
1:235976285|235983215	1	235976285	235983215	+	exon	ENSSSCG00000005305,	14	33	NA	NA	10	NA	4	NA
1:236043218|236061313	1	236043218	236061313	+	exon	ENSSSCG00000005305,	13	NA	NA	NA	NA	13	19	NA
1:236129302|236130297	1	236129302	236130297	+	exon	ENSSSCG00000005305,	3	NA	NA	NA	NA	NA	NA	NA
1:236979547|236987058	1	236979547	236987058	+	exon	ENSSSCG00000037131,	NA	93	37	7	18	7	16	6
1:236981975|236987058	1	236981975	236987058	+	exon	ENSSSCG00000037131,	NA	NA	NA	10	NA	NA	17	NA
1:237012076|237023751	1	237012076	237023751	-	exon	ENSSSCG00000037468,	NA	NA	NA	NA	4	NA	NA	NA
1:237117717|237127531	1	237117717	237127531	-	exon	ENSSSCG00000005343,	NA	NA	NA	2	NA	NA	8	3
1:237125135|237130214	1	237125135	237130214	-	exon	ENSSSCG00000005343,	NA	NA	NA	NA	NA	NA	NA	4
1:237125135|237157384	1	237125135	237157384	-	exon	ENSSSCG00000005343,	NA	NA	NA	NA	NA	NA	NA	6
1:237126956|237127531	1	237126956	237127531	-	exon	ENSSSCG00000005343,	13	47	11	4	11	25	11	16
1:237126956|237130214	1	237126956	237130214	-	exon	ENSSSCG00000005343,	NA	NA	NA	NA	NA	NA	4	NA
1:237157191|237157384	1	237157191	237157384	-	exon	ENSSSCG00000005343,	NA	NA	NA	4	9	5	4	NA
1:237157191|237164283	1	237157191	237164283	-	exon	ENSSSCG00000005343,	NA	NA	NA	NA	3	NA	NA	NA
1:237157191|237185410	1	237157191	237185410	-	exon	ENSSSCG00000005343,	NA	NA	NA	2	NA	NA	6	NA
1:237332836|237341008	1	237332836	237341008	+	exon	ENSSSCG00000005344,	33	NA	NA	7	10	NA	10	11
1:237332836|237356643	1	237332836	237356643	+	exon	ENSSSCG00000005344,	25	NA	NA	10	7	NA	NA	2
1:238519259|238520959	1	238519259	238520959	+	exon	ENSSSCG00000005354,	22	42	11	5	NA	9	NA	NA
1:238519259|238524529	1	238519259	238524529	+	exon	ENSSSCG00000005354,	43	67	19	8	16	16	38	NA
1:238519259|238528050	1	238519259	238528050	+	exon	ENSSSCG00000005354,	16	112	NA	NA	NA	4	14	NA
1:238520052|238526913	1	238520052	238526913	+	intron	ENSSSCG00000005354,	NA	NA	9	NA	NA	NA	NA	NA
1:238520086|238526913	1	238520086	238526913	+	exon	ENSSSCG00000005354,	NA	NA	NA	NA	NA	NA	9	NA
1:239300762|239306403	1	239300762	239306403	+	exon	ENSSSCG00000045508,	5	NA	NA	NA	NA	NA	NA	NA
1:239305094|239306403	1	239305094	239306403	+	exon	ENSSSCG00000045508,	NA	NA	NA	15	14	NA	9	9
1:239349226|239352576	1	239349226	239352576	+	exon	ENSSSCG00000045508,	17	NA	NA	NA	NA	NA	NA	NA
1:239483805|239484118	1	239483805	239484118	-	exon	ENSSSCG00000005367,	NA	NA	NA	NA	NA	NA	9	NA
1:239514750|239520648	1	239514750	239520648	+	exon	ENSSSCG00000005366,	NA	NA	11	5	NA	NA	NA	NA
1:239542031|239564082	1	239542031	239564082	-	intron	ENSSSCG00000005368,	NA	NA	NA	NA	2	16	NA	NA
1:239545486|239564082	1	239545486	239564082	-	exon	ENSSSCG00000005368,	17	63	18	NA	9	18	15	NA
1:239548010|239564082	1	239548010	239564082	-	exon	ENSSSCG00000005368,	NA	NA	NA	NA	13	NA	NA	NA
1:239800374|239832709	1	239800374	239832709	-	exon	ENSSSCG00000005371,	15	NA	NA	7	27	11	15	NA
1:239805018|239832709	1	239805018	239832709	-	exon	ENSSSCG00000005371,	38	NA	NA	6	57	4	NA	8
1:239831054|239832709	1	239831054	239832709	-	exon	ENSSSCG00000005371,	7	NA	NA	NA	NA	NA	NA	NA
1:239856334|239866574	1	239856334	239866574	+	exon	ENSSSCG00000005373,	NA	NA	NA	NA	NA	5	NA	NA
1:239891232|239905198	1	239891232	239905198	+	exon	ENSSSCG00000005373,	NA	NA	NA	4	NA	8	8	26
1:239903733|239905198	1	239903733	239905198	+	exon	ENSSSCG00000005373,	NA	NA	NA	4	7	NA	NA	NA
1:240889406|240900266	1	240889406	240900266	+	exon	ENSSSCG00000005382,	NA	NA	NA	6	12	15	9	11
1:240889406|240905368	1	240889406	240905368	+	exon	ENSSSCG00000005382,	NA	NA	NA	5	NA	NA	NA	NA
1:241445489|241476900	1	241445489	241476900	-	exon	ENSSSCG00000041432,	NA	43	NA	NA	NA	NA	NA	NA
1:241476751|241520763	1	241476751	241520763	-	intron	ENSSSCG00000041432,	NA	NA	NA	2	NA	NA	NA	NA
1:241671474|241699137	1	241671474	241699137	+	exon	ENSSSCG00000005386,	NA	NA	7	NA	7	NA	11	NA
1:241671474|241734199	1	241671474	241734199	+	exon	ENSSSCG00000005386,	NA	NA	NA	6	NA	NA	NA	NA
1:241809453|241810845	1	241809453	241810845	-	exon	ENSSSCG00000040634,	NA	NA	NA	NA	NA	NA	20	NA
1:241809453|241824281	1	241809453	241824281	-	exon	ENSSSCG00000040634,	4	NA	NA	3	8	NA	4	14
1:241817442|241824281	1	241817442	241824281	-	exon	ENSSSCG00000040634,	29	33	NA	2	9	NA	15	2
1:241819404|241824281	1	241819404	241824281	-	exon	ENSSSCG00000040634,	NA	NA	NA	4	NA	NA	NA	NA
1:241822757|241824281	1	241822757	241824281	-	exon	ENSSSCG00000040634,	NA	50	22	6	18	10	10	NA
1:241979932|241998014	1	241979932	241998014	+	exon	ENSSSCG00000005388,	25	NA	NA	12	NA	2	NA	NA
1:241979932|242018942	1	241979932	242018942	+	exon	ENSSSCG00000005388,	NA	NA	NA	NA	NA	6	NA	NA
1:242018656|242018942	1	242018656	242018942	+	exon	ENSSSCG00000005388,	NA	NA	NA	4	6	9	7	NA
1:242104361|242116331	1	242104361	242116331	-	exon	ENSSSCG00000005389,	NA	NA	NA	3	5	4	NA	NA
1:242111791|242113126	1	242111791	242113126	-	exon	ENSSSCG00000005389,	40	120	40	16	43	17	32	NA
1:242111791|242116331	1	242111791	242116331	-	exon	ENSSSCG00000005389,	49	258	34	37	31	31	26	16
1:242242621|242259806	1	242242621	242259806	+	exon	ENSSSCG00000005391,	44	59	45	NA	11	2	27	7
1:242242621|242295584	1	242242621	242295584	+	exon	ENSSSCG00000005391,	NA	NA	NA	3	NA	NA	NA	NA
1:243353403|243354450	1	243353403	243354450	-	exon	ENSSSCG00000005400,	NA	NA	NA	NA	NA	NA	NA	2
1:246218297|246243861	1	246218297	246243861	-	exon	ENSSSCG00000005423,	NA	NA	NA	NA	6	13	13	NA
1:246238089|246243861	1	246238089	246243861	-	exon	ENSSSCG00000005423,	12	NA	29	19	31	38	58	26
1:246238089|246257483	1	246238089	246257483	-	exon	ENSSSCG00000005423,	7	NA	7	NA	NA	4	NA	NA
1:246866711|246869948	1	246866711	246869948	+	exon	ENSSSCG00000005426,	NA	NA	NA	NA	3	NA	NA	NA
1:246869889|246874253	1	246869889	246874253	+	exon	ENSSSCG00000005426,	13	NA	NA	NA	NA	2	NA	NA
1:248463645|248468871	1	248463645	248468871	+	exon	ENSSSCG00000005436,	36	35	22	14	23	41	16	27
1:248463645|248483274	1	248463645	248483274	+	exon	ENSSSCG00000005436,	NA	NA	NA	10	4	28	19	6
1:248463645|248486255	1	248463645	248486255	+	exon	ENSSSCG00000005436,	56	47	20	10	27	45	26	26
1:248467612|248468871	1	248467612	248468871	+	exon	ENSSSCG00000005436,	NA	NA	12	9	6	7	9	7
1:248473965|248486255	1	248473965	248486255	+	exon	ENSSSCG00000005436,	NA	NA	NA	NA	NA	NA	7	NA
1:248480227|248486255	1	248480227	248486255	+	exon	ENSSSCG00000005436,	33	NA	NA	19	21	14	29	20
1:249928527|249932220	1	249928527	249932220	+	exon	ENSSSCG00000005441,	NA	NA	NA	NA	NA	10	NA	NA
1:249967177|249971713	1	249967177	249971713	+	exon	ENSSSCG00000005441,	44	66	39	5	6	12	8	NA
1:250047466|250058264	1	250047466	250058264	-	exon	ENSSSCG00000005444,	NA	NA	NA	NA	NA	5	NA	NA
1:250097104|250104857	1	250097104	250104857	-	exon	ENSSSCG00000005444,	NA	NA	NA	3	NA	NA	NA	NA
1:250097104|250124804	1	250097104	250124804	-	exon	ENSSSCG00000005444,	NA	NA	NA	NA	8	NA	NA	NA
1:250097104|250126801	1	250097104	250126801	-	exon	ENSSSCG00000005444,	8	NA	NA	4	10	3	NA	7
1:250103305|250133995	1	250103305	250133995	-	exon	ENSSSCG00000005444,	5	NA	NA	NA	NA	NA	NA	NA
1:250119554|250119951	1	250119554	250119951	-	exon	ENSSSCG00000005444,	12	58	29	9	15	17	27	5
1:250119554|250133995	1	250119554	250133995	-	exon	ENSSSCG00000005444,	NA	NA	24	NA	20	17	13	11
1:250119554|250139692	1	250119554	250139692	-	exon	ENSSSCG00000005444,	NA	NA	NA	9	NA	NA	NA	5
1:250124673|250126801	1	250124673	250126801	-	exon	ENSSSCG00000005444,	NA	NA	NA	7	NA	NA	NA	NA
1:250432876|250477675	1	250432876	250477675	-	exon	ENSSSCG00000005449,	NA	NA	NA	5	NA	NA	NA	NA
1:250949831|250956707	1	250949831	250956707	+	exon	ENSSSCG00000033120,	NA	NA	5	5	5	11	6	NA
1:250966943|250967638	1	250966943	250967638	+	exon	ENSSSCG00000033120,	38	NA	29	5	6	24	10	8
1:251419875|251449764	1	251419875	251449764	-	exon	ENSSSCG00000005455,	NA	NA	NA	NA	7	NA	NA	NA
1:251459733|251460641	1	251459733	251460641	-	exon	ENSSSCG00000005455,	NA	NA	NA	NA	6	NA	NA	NA
1:251470004|251482425	1	251470004	251482425	-	exon	ENSSSCG00000005455,	NA	NA	NA	NA	NA	6	NA	NA
1:251482228|251486424	1	251482228	251486424	-	exon	ENSSSCG00000005455,	NA	NA	NA	NA	6	NA	NA	NA
1:251656778|251746871	1	251656778	251746871	-	intron	ENSSSCG00000005456,	8	61	11	NA	20	NA	7	NA
1:251656778|251746874	1	251656778	251746874	-	intron	ENSSSCG00000005456,	14	NA	NA	NA	10	NA	6	NA
1:251700414|251746874	1	251700414	251746874	-	intron	ENSSSCG00000005456,	NA	NA	NA	NA	5	NA	NA	NA
1:251874674|251908862	1	251874674	251908862	-	exon	ENSSSCG00000005457,	NA	NA	NA	NA	7	11	6	NA
1:251927718|251930061	1	251927718	251930061	-	intron	ENSSSCG00000005457,	NA	29	NA	NA	NA	NA	NA	NA
1:252251159|252253802	1	252251159	252253802	-	exon	ENSSSCG00000005459,	NA	NA	NA	NA	NA	11	NA	NA
1:252271582|252280307	1	252271582	252280307	-	exon	ENSSSCG00000005459,	113	144	14	42	37	44	53	15
1:252431131|252435454	1	252431131	252435454	+	intron	ENSSSCG00000005460,	162	300	122	86	216	234	183	70
1:252434585|252435454	1	252434585	252435454	+	intron	ENSSSCG00000005460,	NA	NA	NA	NA	NA	9	NA	NA
1:252679143|252686172	1	252679143	252686172	+	exon	ENSSSCG00000022780,	NA	NA	NA	NA	NA	NA	11	NA
1:252684418|252686172	1	252684418	252686172	+	exon	ENSSSCG00000022780,	NA	NA	NA	9	NA	6	NA	NA
1:252895087|252895990	1	252895087	252895990	-	exon	ENSSSCG00000005465,	NA	NA	NA	NA	NA	NA	15	7
1:252995231|253000302	1	252995231	253000302	-	exon	ENSSSCG00000005466,	15	33	NA	21	NA	28	40	12
1:253012174|253014268	1	253012174	253014268	-	exon	ENSSSCG00000005466,	22	110	38	77	56	91	60	43
1:253024490|253056412	1	253024490	253056412	-	exon	ENSSSCG00000005466,	NA	NA	NA	NA	NA	NA	NA	6
1:253034155|253038696	1	253034155	253038696	-	exon	ENSSSCG00000005466,	NA	NA	NA	7	NA	NA	NA	NA
1:253034155|253056412	1	253034155	253056412	-	exon	ENSSSCG00000005466,	11	NA	19	3	NA	5	NA	NA
1:253131828|253133680	1	253131828	253133680	+	exon	ENSSSCG00000005467,	NA	NA	NA	12	29	16	15	NA
1:253131828|253139379	1	253131828	253139379	+	exon	ENSSSCG00000005467,	NA	NA	NA	6	9	NA	9	15
1:253131828|253148863	1	253131828	253148863	+	exon	ENSSSCG00000005467,	NA	NA	NA	NA	NA	NA	NA	5
1:25323844|25330741	1	25323844	25330741	-	exon	ENSSSCG00000004144,	NA	NA	NA	17	NA	NA	NA	10
1:253482982|253496162	1	253482982	253496162	+	exon	ENSSSCG00000005471,	7	NA	NA	NA	NA	NA	NA	NA
1:253482982|253516759	1	253482982	253516759	+	exon	ENSSSCG00000005471,	NA	NA	NA	NA	NA	NA	NA	8
1:253496052|253509421	1	253496052	253509421	+	exon	ENSSSCG00000005471,	NA	NA	NA	6	NA	NA	NA	NA
1:253509263|253516759	1	253509263	253516759	+	exon	ENSSSCG00000005471,	NA	NA	NA	7	NA	11	NA	NA
1:253509263|253532500	1	253509263	253532500	+	exon	ENSSSCG00000005471,	NA	NA	NA	NA	NA	NA	6	NA
1:253514454|253516759	1	253514454	253516759	+	exon	ENSSSCG00000005471,	65	131	57	34	34	50	20	47
1:253514454|253532500	1	253514454	253532500	+	exon	ENSSSCG00000005471,	55	NA	31	32	38	43	21	11
1:253514454|253545479	1	253514454	253545479	+	exon	ENSSSCG00000005471,	5	NA	NA	NA	10	NA	NA	NA
1:253828447|253853400	1	253828447	253853400	-	exon	ENSSSCG00000005477,	6	NA	NA	2	21	33	8	NA
1:253833227|253845805	1	253833227	253845805	-	exon	ENSSSCG00000005477,	NA	NA	NA	NA	NA	NA	NA	5
1:253842995|253853400	1	253842995	253853400	-	exon	ENSSSCG00000005477,	16	NA	26	14	10	10	NA	NA
1:253845656|253853400	1	253845656	253853400	-	exon	ENSSSCG00000005477,	15	44	NA	NA	12	15	7	NA
1:254129563|254148582	1	254129563	254148582	+	exon	ENSSSCG00000005480,	NA	NA	NA	7	NA	9	8	NA
1:254631860|254647015	1	254631860	254647015	+	exon	ENSSSCG00000005484,	NA	NA	NA	4	NA	NA	NA	NA
1:255176422|255180865	1	255176422	255180865	+	exon	ENSSSCG00000032835,	NA	NA	NA	NA	NA	7	NA	NA
1:25523036|25528664	1	25523036	25528664	+	exon	ENSSSCG00000004146,	NA	NA	16	NA	NA	3	11	NA
1:25526210|25528664	1	25526210	25528664	+	exon	ENSSSCG00000004146,	25	NA	NA	NA	6	4	5	20
1:255539806|255541777	1	255539806	255541777	-	exon	ENSSSCG00000005494,	9	NA	NA	NA	NA	NA	NA	NA
1:25558571|25559985	1	25558571	25559985	+	exon	ENSSSCG00000004146,	NA	NA	NA	NA	NA	NA	6	NA
1:25701370|25703637	1	25701370	25703637	+	intergenic_region	n/a	NA	NA	NA	NA	NA	3	20	NA
1:25924751|25949389	1	25924751	25949389	+	exon	ENSSSCG00000004149,	NA	NA	NA	NA	NA	11	14	NA
1:260614549|260619119	1	260614549	260619119	-	exon	ENSSSCG00000028117,	NA	NA	NA	2	NA	NA	NA	NA
1:261002547|261006200	1	261002547	261006200	-	exon	ENSSSCG00000005512,	17	NA	NA	11	8	29	NA	8
1:261027093|261036453	1	261027093	261036453	-	exon	ENSSSCG00000005512,	10	NA	NA	3	NA	NA	NA	NA
1:261027093|261040678	1	261027093	261040678	-	exon	ENSSSCG00000005512,	16	NA	NA	NA	NA	NA	NA	NA
1:261029552|261036453	1	261029552	261036453	-	exon	ENSSSCG00000005512,	NA	NA	NA	3	NA	NA	NA	NA
1:261061492|261067829	1	261061492	261067829	-	exon	ENSSSCG00000005512,	NA	85	NA	20	9	21	38	18
1:261237316|261241906	1	261237316	261241906	-	exon	ENSSSCG00000005514,	NA	NA	NA	NA	4	NA	NA	NA
1:261241729|261246048	1	261241729	261246048	-	exon	ENSSSCG00000005514,	NA	NA	NA	NA	13	NA	NA	NA
1:261346654|261347692	1	261346654	261347692	+	exon	ENSSSCG00000037508,	NA	38	NA	NA	NA	NA	NA	NA
1:261388210|261394508	1	261388210	261394508	-	exon	ENSSSCG00000036639,	30	NA	12	5	18	15	11	3
1:261392079|261394508	1	261392079	261394508	-	exon	ENSSSCG00000036639,	NA	NA	NA	NA	NA	NA	7	NA
1:263789010|263811431	1	263789010	263811431	-	exon	ENSSSCG00000005575,	6	NA	NA	NA	NA	NA	NA	NA
1:263796479|263797331	1	263796479	263797331	-	exon	ENSSSCG00000005575,	NA	NA	NA	NA	NA	7	NA	11
1:263804087|263814895	1	263804087	263814895	-	exon	ENSSSCG00000005575,	NA	30	NA	NA	NA	9	NA	NA
1:263873074|263903701	1	263873074	263903701	+	exon	ENSSSCG00000020743,	13	NA	NA	7	9	NA	20	NA
1:263873074|263909041	1	263873074	263909041	+	exon	ENSSSCG00000020743,	NA	NA	NA	5	18	NA	27	7
1:263873074|263915186	1	263873074	263915186	+	exon	ENSSSCG00000020743,	NA	NA	NA	NA	NA	NA	7	NA
1:263873074|263916275	1	263873074	263916275	+	exon	ENSSSCG00000020743,	74	172	83	12	70	70	41	20
1:263873074|263932949	1	263873074	263932949	+	exon	ENSSSCG00000020743,	3	NA	NA	NA	6	15	7	11
1:263873074|263940366	1	263873074	263940366	+	exon	ENSSSCG00000020743,	34	193	41	18	73	32	54	34
1:263873074|263965068	1	263873074	263965068	+	intron	ENSSSCG00000020743,	5	NA	NA	3	NA	NA	NA	NA
1:263873213|263916275	1	263873213	263916275	+	exon	ENSSSCG00000020743,	5	NA	NA	NA	NA	NA	NA	NA
1:263873213|263940313	1	263873213	263940313	+	exon	ENSSSCG00000020743,	NA	NA	NA	NA	NA	3	NA	NA
1:263902377|263909041	1	263902377	263909041	+	exon	ENSSSCG00000020743,	NA	NA	NA	NA	NA	6	NA	NA
1:263902377|263940366	1	263902377	263940366	+	exon	ENSSSCG00000020743,	NA	NA	NA	2	NA	NA	NA	6
1:263908141|263909041	1	263908141	263909041	+	exon	ENSSSCG00000020743,	NA	NA	NA	NA	7	NA	NA	NA
1:263913948|263916275	1	263913948	263916275	+	exon	ENSSSCG00000020743,	NA	NA	NA	NA	NA	5	NA	NA
1:263916106|263940366	1	263916106	263940366	+	exon	ENSSSCG00000020743,	18	NA	NA	NA	NA	NA	NA	NA
1:263932775|263940366	1	263932775	263940366	+	exon	ENSSSCG00000020743,	67	201	19	43	39	59	54	27
1:263932775|263985711	1	263932775	263985711	+	exon	ENSSSCG00000020743,	NA	NA	NA	NA	10	NA	NA	NA
1:263997594|264019177	1	263997594	264019177	+	exon	ENSSSCG00000020743,	NA	41	NA	NA	NA	NA	NA	NA
1:264009752|264020783	1	264009752	264020783	+	exon	ENSSSCG00000020743,	9	NA	13	8	10	7	11	NA
1:264010275|264020034	1	264010275	264020034	+	exon	ENSSSCG00000020743,	NA	NA	NA	NA	NA	9	NA	NA
1:264019073|264020783	1	264019073	264020783	+	exon	ENSSSCG00000020743,	31	286	61	40	87	83	59	26
1:264046193|264064006	1	264046193	264064006	-	exon	ENSSSCG00000005582,	NA	NA	NA	NA	NA	4	NA	NA
1:264052246|264064006	1	264052246	264064006	-	exon	ENSSSCG00000005582,	NA	NA	NA	7	4	5	NA	NA
1:264059762|264064006	1	264059762	264064006	-	exon	ENSSSCG00000005582,	NA	NA	NA	2	NA	NA	NA	NA
1:264074027|264097152	1	264074027	264097152	-	exon	ENSSSCG00000005582,	NA	NA	NA	NA	NA	16	NA	NA
1:264094123|264097152	1	264094123	264097152	-	exon	ENSSSCG00000005582,	NA	NA	NA	NA	NA	12	NA	2
1:264114579|264118531	1	264114579	264118531	-	exon	ENSSSCG00000005582,	NA	NA	NA	NA	NA	6	NA	NA
1:264644525|264660644	1	264644525	264660644	-	exon	ENSSSCG00000005585,	NA	NA	NA	13	10	14	18	NA
1:26481602|26485852	1	26481602	26485852	-	exon	ENSSSCG00000004154,	NA	NA	11	NA	NA	NA	NA	NA
1:265125631|265138987	1	265125631	265138987	+	exon	ENSSSCG00000005587,	NA	NA	NA	NA	NA	7	NA	NA
1:265335411|265347398	1	265335411	265347398	-	exon	ENSSSCG00000005589,	NA	NA	NA	NA	NA	NA	NA	4
1:265357209|265369337	1	265357209	265369337	-	exon	ENSSSCG00000005589,	8	48	NA	5	17	2	10	NA
1:265671281|265678888	1	265671281	265678888	-	exon	ENSSSCG00000005597,	5	NA	NA	NA	3	NA	NA	NA
1:265729318|265751600	1	265729318	265751600	-	exon	ENSSSCG00000005598,	6	NA	NA	3	NA	NA	9	NA
1:265759724|265793548	1	265759724	265793548	-	exon	ENSSSCG00000005598,	9	NA	NA	NA	NA	NA	NA	NA
1:265769164|265793548	1	265769164	265793548	-	exon	ENSSSCG00000005598,	NA	NA	NA	NA	NA	NA	NA	3
1:265910791|265920881	1	265910791	265920881	+	exon	ENSSSCG00000005599,	8	NA	NA	NA	NA	NA	NA	NA
1:265910791|265924230	1	265910791	265924230	+	exon	ENSSSCG00000005599,	NA	NA	NA	2	NA	NA	NA	NA
1:265920720|265924230	1	265920720	265924230	+	exon	ENSSSCG00000005599,	NA	NA	NA	NA	2	28	NA	NA
1:265983768|265988965	1	265983768	265988965	+	exon	ENSSSCG00000005602,	NA	NA	14	3	NA	NA	NA	NA
1:265991805|265996371	1	265991805	265996371	+	exon	ENSSSCG00000005602,	NA	40	NA	NA	NA	NA	13	NA
1:266014574|266018477	1	266014574	266018477	+	exon	ENSSSCG00000005602,	NA	NA	NA	3	6	NA	NA	NA
1:266282112|266312704	1	266282112	266312704	-	intron	ENSSSCG00000029169,	NA	35	NA	3	NA	5	3	NA
1:266296454|266312704	1	266296454	266312704	-	exon	ENSSSCG00000029169,	373	390	136	110	119	175	104	83
1:266296454|266321713	1	266296454	266321713	-	exon	ENSSSCG00000029169,	37	NA	NA	7	14	18	18	NA
1:266309590|266312704	1	266309590	266312704	-	exon	ENSSSCG00000029169,	131	165	31	49	29	70	21	27
1:266309590|266321713	1	266309590	266321713	-	exon	ENSSSCG00000029169,	50	69	28	14	13	18	NA	12
1:266554302|266575250	1	266554302	266575250	+	exon	ENSSSCG00000005604,	18	NA	NA	5	6	NA	10	2
1:266567618|266575250	1	266567618	266575250	+	exon	ENSSSCG00000005604,	37	406	62	28	72	79	70	23
1:266981815|266995933	1	266981815	266995933	+	exon	ENSSSCG00000036926,	NA	NA	NA	NA	NA	6	NA	NA
1:266981815|266999838	1	266981815	266999838	+	exon	ENSSSCG00000036926,	18	37	NA	23	82	31	14	7
1:266981815|267028781	1	266981815	267028781	+	exon	ENSSSCG00000036926,	NA	NA	NA	NA	12	NA	NA	NA
1:266986661|266999838	1	266986661	266999838	+	exon	ENSSSCG00000036926,	19	48	NA	9	15	10	NA	NA
1:267459068|267460596	1	267459068	267460596	+	exon	ENSSSCG00000031426,	NA	NA	NA	5	NA	NA	NA	5
1:267525106|267545008	1	267525106	267545008	+	exon	ENSSSCG00000005607,	NA	NA	NA	23	9	9	NA	26
1:267585977|267620502	1	267585977	267620502	+	exon	ENSSSCG00000005607,	16	NA	NA	NA	NA	NA	NA	NA
1:267600878|267620502	1	267600878	267620502	+	exon	ENSSSCG00000005607,	NA	NA	NA	NA	NA	NA	NA	3
1:267855231|267876602	1	267855231	267876602	+	exon	ENSSSCG00000005609,	NA	NA	NA	4	6	NA	8	NA
1:267887086|267902796	1	267887086	267902796	+	exon	ENSSSCG00000005609,	NA	NA	NA	NA	4	NA	NA	NA
1:268624313|268625276	1	268624313	268625276	-	exon	ENSSSCG00000005640,	NA	NA	NA	NA	5	6	18	12
1:268970528|268974187	1	268970528	268974187	+	exon	ENSSSCG00000005654,	NA	NA	NA	NA	3	NA	NA	NA
1:269060539|269060949	1	269060539	269060949	+	exon	ENSSSCG00000005656,	NA	NA	24	4	4	4	12	NA
1:269273100|269276331	1	269273100	269276331	+	exon	ENSSSCG00000005667,	6	NA	NA	5	18	7	17	NA
1:269275987|269276331	1	269275987	269276331	+	exon	ENSSSCG00000005667,	NA	NA	NA	NA	NA	4	NA	NA
1:269349098|269352090	1	269349098	269352090	+	exon	ENSSSCG00000005669,	NA	NA	NA	NA	NA	NA	NA	7
1:270050053|270052578	1	270050053	270052578	-	exon	ENSSSCG00000005689,	27	NA	NA	12	NA	3	NA	NA
1:270050053|270054710	1	270050053	270054710	-	exon	ENSSSCG00000005689,	NA	NA	NA	NA	NA	18	NA	NA
1:270050053|270074074	1	270050053	270074074	-	exon	ENSSSCG00000005689,	NA	NA	NA	NA	NA	NA	NA	2
1:270052033|270054710	1	270052033	270054710	-	exon	ENSSSCG00000005689,	5	NA	NA	NA	NA	NA	NA	NA
1:270096257|270131332	1	270096257	270131332	-	exon	ENSSSCG00000005689,	25	65	NA	7	14	15	8	5
1:270112842|270131332	1	270112842	270131332	-	exon	ENSSSCG00000005689,	NA	NA	NA	21	12	NA	11	10
1:270205474|270211454	1	270205474	270211454	+	exon	ENSSSCG00000038868,	5	NA	NA	NA	NA	NA	NA	NA
1:270874729|270876043	1	270874729	270876043	+	exon	ENSSSCG00000005706,	4	NA	NA	23	11	29	29	22
1:270874729|270884307	1	270874729	270884307	+	exon	ENSSSCG00000005706,	NA	NA	NA	16	8	21	25	7
1:270874729|270897897	1	270874729	270897897	+	exon	ENSSSCG00000005706,	NA	NA	NA	5	NA	NA	NA	10
1:270899688|270900268	1	270899688	270900268	+	exon	ENSSSCG00000005706,	NA	NA	NA	NA	3	2	NA	NA
1:271129115|271134394	1	271129115	271134394	+	exon	ENSSSCG00000005711,	NA	NA	NA	NA	NA	NA	5	NA
1:271146967|271147908	1	271146967	271147908	+	exon	ENSSSCG00000005711,	NA	NA	NA	10	8	7	NA	6
1:271160878|271175411	1	271160878	271175411	+	exon	ENSSSCG00000005711,	NA	NA	NA	3	NA	6	NA	NA
1:271177714|271182296	1	271177714	271182296	+	exon	ENSSSCG00000005711,	NA	NA	NA	NA	NA	NA	NA	7
1:271368900|271370614	1	271368900	271370614	+	exon	ENSSSCG00000005715,	NA	NA	NA	NA	NA	7	4	NA
1:271368900|271373785	1	271368900	271373785	+	exon	ENSSSCG00000005715,	NA	NA	NA	NA	NA	6	NA	NA
1:271368900|271377311	1	271368900	271377311	+	exon	ENSSSCG00000005715,	11	55	19	35	20	31	18	29
1:271368900|271381091	1	271368900	271381091	+	exon	ENSSSCG00000005715,	NA	NA	NA	3	4	NA	NA	4
1:271368900|271384260	1	271368900	271384260	+	exon	ENSSSCG00000005715,	NA	NA	11	12	16	15	13	9
1:271368900|271389854	1	271368900	271389854	+	exon	ENSSSCG00000005715,	10	NA	NA	3	10	NA	NA	NA
1:271368900|271392558	1	271368900	271392558	+	exon	ENSSSCG00000005715,	4	NA	NA	14	9	10	8	NA
1:271368900|271400008	1	271368900	271400008	+	exon	ENSSSCG00000005715,	NA	NA	NA	NA	NA	NA	8	NA
1:271368904|271377311	1	271368904	271377311	+	exon	ENSSSCG00000005715,	16	NA	15	NA	NA	4	7	NA
1:271368904|271384260	1	271368904	271384260	+	exon	ENSSSCG00000005715,	3	NA	NA	14	7	10	NA	18
1:271551340|271561877	1	271551340	271561877	-	exon	ENSSSCG00000005719,	8	NA	NA	12	NA	41	23	23
1:271922131|271925652	1	271922131	271925652	-	intron	ENSSSCG00000005720,	NA	NA	NA	3	NA	NA	NA	NA
1:272095476|272096494	1	272095476	272096494	-	exon	ENSSSCG00000005724,	4	NA	NA	NA	NA	NA	NA	2
1:272101949|272138444	1	272101949	272138444	-	exon	ENSSSCG00000005724,	NA	NA	NA	NA	7	12	NA	NA
1:272109026|272138444	1	272109026	272138444	-	exon	ENSSSCG00000005724,	NA	NA	NA	NA	8	NA	NA	NA
1:272112664|272127308	1	272112664	272127308	-	exon	ENSSSCG00000005724,	NA	NA	NA	NA	5	NA	NA	NA
1:272115757|272138444	1	272115757	272138444	-	exon	ENSSSCG00000005724,	NA	NA	NA	NA	8	NA	NA	NA
1:272122492|272127308	1	272122492	272127308	-	exon	ENSSSCG00000005724,	NA	49	6	10	19	NA	18	NA
1:272122492|272138444	1	272122492	272138444	-	exon	ENSSSCG00000005724,	14	123	29	16	28	28	47	19
1:272152218|272169779	1	272152218	272169779	-	exon	ENSSSCG00000005724,	NA	NA	NA	NA	5	NA	NA	NA
1:272157972|272165007	1	272157972	272165007	-	exon	ENSSSCG00000005724,	8	NA	NA	NA	NA	NA	NA	NA
1:272160163|272165007	1	272160163	272165007	-	exon	ENSSSCG00000005724,	NA	NA	23	NA	NA	NA	6	NA
1:272160163|272169779	1	272160163	272169779	-	exon	ENSSSCG00000005724,	4	NA	NA	NA	NA	NA	NA	NA
1:272162503|272165007	1	272162503	272165007	-	exon	ENSSSCG00000005724,	10	NA	NA	NA	NA	NA	NA	NA
1:272180596|272187627	1	272180596	272187627	-	exon	ENSSSCG00000005725,	NA	NA	NA	3	NA	NA	NA	NA
1:272191155|272193378	1	272191155	272193378	-	exon	ENSSSCG00000005725,	NA	NA	NA	NA	NA	6	10	NA
1:272399435|272411645	1	272399435	272411645	-	exon	ENSSSCG00000005729,	NA	NA	NA	2	NA	NA	22	NA
1:272399435|272439267	1	272399435	272439267	-	exon	ENSSSCG00000005729,	NA	NA	NA	NA	NA	5	NA	NA
1:272445143|272448487	1	272445143	272448487	-	exon	ENSSSCG00000005729,	NA	NA	NA	NA	NA	NA	13	NA
1:27288176|27330440	1	27288176	27330440	-	exon	ENSSSCG00000004160,	NA	NA	NA	3	NA	NA	NA	NA
1:273342081|273347767	1	273342081	273347767	-	exon	ENSSSCG00000005743,	52	NA	NA	38	3	36	NA	41
1:273439406|273441324	1	273439406	273441324	-	intron	ENSSSCG00000005743,	3	NA	NA	NA	NA	NA	NA	NA
1:273771031|273777030	1	273771031	273777030	+	exon	ENSSSCG00000038220,	17	NA	NA	68	27	42	20	125
1:273972338|273979720	1	273972338	273979720	+	exon	ENSSSCG00000005751,	NA	NA	NA	NA	5	4	15	NA
1:27450521|27478260	1	27450521	27478260	+	exon	ENSSSCG00000026041,	NA	NA	NA	6	NA	2	NA	NA
1:27472676|27478260	1	27472676	27478260	+	exon	ENSSSCG00000026041,	NA	NA	NA	7	NA	NA	NA	NA
1:27499706|27530363	1	27499706	27530363	+	exon	ENSSSCG00000026041,	NA	NA	NA	NA	NA	NA	NA	10
1:27523054|27530363	1	27523054	27530363	+	exon	ENSSSCG00000026041,	NA	NA	8	NA	NA	NA	NA	NA
1:27883607|27884087	1	27883607	27884087	+	exon	ENSSSCG00000004163,	NA	NA	NA	3	7	NA	NA	NA
1:27891100|27892584	1	27891100	27892584	+	exon	ENSSSCG00000004163,	5	NA	NA	NA	NA	NA	NA	NA
1:27892404|27893771	1	27892404	27893771	+	exon	ENSSSCG00000004163,	NA	NA	NA	3	NA	NA	NA	NA
1:27892404|27900475	1	27892404	27900475	+	exon	ENSSSCG00000004163,	13	NA	NA	NA	NA	NA	NA	NA
1:27899770|27899982	1	27899770	27899982	+	exon	ENSSSCG00000004163,	NA	45	NA	NA	NA	6	NA	NA
1:27966285|28003206	1	27966285	28003206	-	exon	ENSSSCG00000004165,	NA	NA	NA	NA	NA	NA	NA	5
1:28572083|28574012	1	28572083	28574012	+	exon	ENSSSCG00000004166,	NA	NA	NA	2	NA	NA	NA	NA
1:28572083|28589887	1	28572083	28589887	+	exon	ENSSSCG00000004166,	NA	NA	5	5	NA	NA	NA	NA
1:28641447|28685342	1	28641447	28685342	+	exon	ENSSSCG00000004166,	NA	NA	NA	4	NA	NA	6	NA
1:28644912|28685342	1	28644912	28685342	+	intron	ENSSSCG00000004166,	NA	NA	NA	5	NA	NA	NA	NA
1:28835715|28837017	1	28835715	28837017	-	exon	ENSSSCG00000004167,	NA	46	NA	NA	NA	3	NA	7
1:28835715|28841386	1	28835715	28841386	-	exon	ENSSSCG00000004167,	10	NA	NA	NA	23	NA	NA	NA
1:29018351|29027965	1	29018351	29027965	+	exon	ENSSSCG00000004169,	11	NA	NA	NA	NA	6	NA	NA
1:29027848|29042644	1	29027848	29042644	+	exon	ENSSSCG00000004169,	26	NA	22	3	11	9	15	6
1:31731076|31738697	1	31731076	31738697	-	exon	ENSSSCG00000004193,	NA	NA	NA	NA	NA	NA	NA	3
1:31733457|31738697	1	31733457	31738697	-	exon	ENSSSCG00000004193,	NA	NA	NA	NA	10	NA	NA	NA
1:31866411|31884019	1	31866411	31884019	-	exon	ENSSSCG00000025992,	6	NA	NA	NA	NA	NA	NA	NA
1:31866411|31893345	1	31866411	31893345	-	exon	ENSSSCG00000025992,	7	NA	NA	NA	NA	NA	NA	NA
1:31869827|31880012	1	31869827	31880012	-	exon	ENSSSCG00000025992,	15	NA	NA	3	23	NA	NA	6
1:31879858|31887984	1	31879858	31887984	-	exon	ENSSSCG00000025992,	NA	NA	NA	NA	NA	NA	NA	5
1:31879858|31893345	1	31879858	31893345	-	exon	ENSSSCG00000025992,	NA	NA	NA	NA	NA	10	NA	8
1:31898626|31907257	1	31898626	31907257	-	exon	ENSSSCG00000025992,	NA	106	NA	NA	NA	NA	NA	3
1:31898626|31914812	1	31898626	31914812	-	exon	ENSSSCG00000025992,	8	NA	NA	NA	NA	NA	NA	NA
1:31914715|31926264	1	31914715	31926264	-	exon	ENSSSCG00000025992,	9	NA	NA	NA	NA	NA	NA	NA
1:31980772|31982095	1	31980772	31982095	+	exon	ENSSSCG00000004196,	15	NA	NA	9	5	20	NA	9
1:31988645|31991763	1	31988645	31991763	+	exon	ENSSSCG00000004196,	NA	NA	NA	NA	NA	5	11	NA
1:32316914|32354628	1	32316914	32354628	-	exon	ENSSSCG00000036790,	20	NA	NA	NA	NA	10	22	NA
1:32324753|32354628	1	32324753	32354628	-	exon	ENSSSCG00000036790,	12	NA	31	NA	7	15	NA	NA
1:3238764|3302802	1	3238764	3302802	+	exon	ENSSSCG00000004027,	NA	NA	NA	NA	NA	6	NA	NA
1:32520013|32522430	1	32520013	32522430	+	exon	ENSSSCG00000004199,	78	NA	24	27	18	34	18	12
1:32520013|32552886	1	32520013	32552886	+	exon	ENSSSCG00000004199,	NA	NA	NA	NA	5	NA	NA	NA
1:33231517|33315782	1	33231517	33315782	-	exon	ENSSSCG00000004203,	NA	NA	NA	5	NA	NA	NA	NA
1:33271334|33278592	1	33271334	33278592	-	exon	ENSSSCG00000004203,	5	NA	NA	NA	13	NA	NA	NA
1:33274267|33315782	1	33274267	33315782	-	exon	ENSSSCG00000004203,	NA	NA	NA	NA	NA	3	NA	NA
1:33280750|33284458	1	33280750	33284458	-	exon	ENSSSCG00000004203,	16	100	15	7	12	16	12	NA
1:3331636|3368539	1	3331636	3368539	+	exon	ENSSSCG00000004027,	4	NA	NA	NA	NA	NA	NA	NA
1:33651342|33664847	1	33651342	33664847	+	exon	ENSSSCG00000004205,	NA	43	NA	NA	NA	NA	NA	4
1:33672928|33681370	1	33672928	33681370	+	exon	ENSSSCG00000004205,	NA	NA	NA	5	NA	7	NA	NA
1:33672928|33685503	1	33672928	33685503	+	exon	ENSSSCG00000004205,	7	NA	NA	NA	25	NA	17	3
1:34166378|34213181	1	34166378	34213181	-	exon	ENSSSCG00000004207,ENSSSCG00000033894,	NA	NA	7	3	NA	NA	NA	NA
1:34205898|34213181	1	34205898	34213181	-	exon	ENSSSCG00000004207,ENSSSCG00000033894,	NA	NA	NA	5	NA	NA	NA	NA
1:35005532|35034972	1	35005532	35034972	+	exon	ENSSSCG00000004209,	NA	NA	NA	NA	5	NA	NA	NA
1:35131947|35216500	1	35131947	35216500	+	exon	ENSSSCG00000004209,	NA	NA	NA	NA	NA	NA	10	NA
1:35421646|35435681	1	35421646	35435681	+	intron	ENSSSCG00000024392,	NA	NA	NA	NA	NA	NA	NA	4
1:36026977|36034090	1	36026977	36034090	-	exon	ENSSSCG00000004218,	NA	NA	NA	NA	NA	NA	NA	7
1:36964151|36972437	1	36964151	36972437	-	exon	ENSSSCG00000004220,	8	NA	NA	12	31	13	16	NA
1:36964151|36973899	1	36964151	36973899	-	exon	ENSSSCG00000004220,	6	NA	NA	NA	9	NA	NA	NA
1:36964151|36991472	1	36964151	36991472	-	exon	ENSSSCG00000004220,	NA	NA	NA	NA	10	NA	NA	NA
1:36964151|36994867	1	36964151	36994867	-	exon	ENSSSCG00000004220,	17	55	NA	6	3	21	12	NA
1:36972115|36994867	1	36972115	36994867	-	exon	ENSSSCG00000004220,	NA	NA	18	NA	NA	6	NA	NA
1:37103263|37106913	1	37103263	37106913	-	exon	ENSSSCG00000004222,	NA	NA	NA	NA	NA	3	NA	NA
1:37122169|37167150	1	37122169	37167150	-	exon	ENSSSCG00000004222,	39	144	24	9	11	10	4	8
1:37122169|37182851	1	37122169	37182851	-	exon	ENSSSCG00000004222,	NA	44	NA	NA	13	11	NA	NA
1:40116745|40119904	1	40116745	40119904	+	exon	ENSSSCG00000004237,	NA	NA	NA	NA	NA	9	12	NA
1:40148984|40164224	1	40148984	40164224	-	exon	ENSSSCG00000004238,	NA	NA	NA	NA	NA	3	6	NA
1:41076032|41083592	1	41076032	41083592	+	exon	ENSSSCG00000004242,	NA	NA	NA	NA	4	NA	NA	NA
1:41144282|41149254	1	41144282	41149254	+	exon	ENSSSCG00000004242,	8	27	NA	NA	NA	NA	NA	NA
1:41144282|41180922	1	41144282	41180922	+	exon	ENSSSCG00000004242,	NA	NA	NA	3	NA	NA	NA	NA
1:42772140|42787786	1	42772140	42787786	+	exon	ENSSSCG00000004244,	NA	NA	3	NA	NA	NA	NA	NA
1:42867908|42876074	1	42867908	42876074	+	exon	ENSSSCG00000004244,	NA	NA	NA	NA	NA	5	NA	NA
1:44152202|44154573	1	44152202	44154573	-	exon	ENSSSCG00000045405,	NA	NA	NA	NA	11	NA	NA	NA
1:44163930|44171097	1	44163930	44171097	-	exon	ENSSSCG00000020885,	NA	NA	NA	7	4	4	16	NA
1:44323601|44327965	1	44323601	44327965	-	exon	ENSSSCG00000004254,	NA	NA	NA	NA	NA	NA	10	NA
1:44323601|44350272	1	44323601	44350272	-	exon	ENSSSCG00000004254,	NA	NA	NA	3	NA	NA	NA	NA
1:44460412|44475731	1	44460412	44475731	+	exon	ENSSSCG00000026978,	25	NA	NA	6	21	36	NA	NA
1:44479828|44542116	1	44479828	44542116	+	intergenic_region	n/a	NA	NA	NA	NA	NA	NA	NA	7
1:44491163|44498130	1	44491163	44498130	+	exon	ENSSSCG00000026978,	15	NA	NA	NA	NA	NA	NA	NA
1:44491163|44503951	1	44491163	44503951	+	exon	ENSSSCG00000026978,	NA	NA	NA	2	NA	2	NA	4
1:44503789|44524153	1	44503789	44524153	+	exon	ENSSSCG00000026978,	7	NA	NA	NA	NA	NA	NA	NA
1:44514881|44524153	1	44514881	44524153	+	exon	ENSSSCG00000026978,	42	NA	10	2	14	20	NA	NA
1:44921012|44935340	1	44921012	44935340	-	exon	ENSSSCG00000004262,	14	NA	NA	NA	NA	10	NA	NA
1:44928513|44935340	1	44928513	44935340	-	exon	ENSSSCG00000004262,	NA	NA	NA	NA	8	NA	NA	NA
1:44930393|44935340	1	44930393	44935340	-	exon	ENSSSCG00000004262,	16	NA	NA	NA	7	6	NA	NA
1:45173524|45175282	1	45173524	45175282	+	intron	ENSSSCG00000025941,	67	26	8	5	32	51	37	NA
1:45173524|45175843	1	45173524	45175843	+	intron	ENSSSCG00000025941,	216	80	36	43	119	150	27	NA
1:45173524|45177436	1	45173524	45177436	+	intron	ENSSSCG00000025941,	64	NA	9	57	48	73	49	46
1:45173527|45175282	1	45173527	45175282	+	exon	ENSSSCG00000025941,	10	60	8	NA	6	4	6	7
1:45175190|45175843	1	45175190	45175843	+	exon	ENSSSCG00000025941,	NA	22	NA	NA	14	7	NA	NA
1:45175190|45177436	1	45175190	45177436	+	exon	ENSSSCG00000025941,	8	96	NA	NA	32	NA	13	NA
1:45232834|45243888	1	45232834	45243888	+	intron	ENSSSCG00000035259,	NA	NA	NA	NA	NA	3	NA	NA
1:45276145|45287487	1	45276145	45287487	+	exon	ENSSSCG00000035259,	NA	NA	NA	NA	NA	7	NA	NA
1:4775755|4822488	1	4775755	4822488	-	exon	ENSSSCG00000004029,	NA	85	NA	NA	NA	9	5	NA
1:4775755|4843415	1	4775755	4843415	-	exon	ENSSSCG00000004029,	42	34	6	9	9	5	NA	27
1:4822372|4843415	1	4822372	4843415	-	exon	ENSSSCG00000004029,	NA	NA	9	8	25	9	12	NA
1:49931983|49945305	1	49931983	49945305	-	exon	ENSSSCG00000004272,	NA	NA	NA	NA	6	30	29	NA
1:50646871|50694380	1	50646871	50694380	+	exon	ENSSSCG00000004275,	NA	NA	NA	NA	NA	NA	NA	3
1:50655824|50663384	1	50655824	50663384	+	exon	ENSSSCG00000004275,	NA	NA	NA	NA	8	NA	NA	NA
1:50832070|50838859	1	50832070	50838859	+	exon	ENSSSCG00000004276,	NA	86	NA	NA	NA	NA	7	NA
1:50832070|50857783	1	50832070	50857783	+	exon	ENSSSCG00000004276,	NA	NA	NA	6	NA	NA	2	NA
1:50832070|50870956	1	50832070	50870956	+	exon	ENSSSCG00000004276,	NA	NA	NA	6	5	8	NA	3
1:50857708|50938120	1	50857708	50938120	+	intron	ENSSSCG00000004276,	NA	NA	NA	5	NA	NA	NA	NA
1:50933132|50945049	1	50933132	50945049	+	intergenic_region	n/a	NA	NA	NA	5	NA	NA	NA	NA
1:52123108|52179177	1	52123108	52179177	+	exon	ENSSSCG00000004280,	20	47	25	3	21	21	6	4
1:52130362|52152735	1	52130362	52152735	+	exon	ENSSSCG00000004280,	14	NA	NA	NA	NA	8	NA	3
1:52130362|52179177	1	52130362	52179177	+	exon	ENSSSCG00000004280,	35	NA	NA	5	27	NA	NA	8
1:52134346|52179177	1	52134346	52179177	+	exon	ENSSSCG00000004280,	64	240	42	29	65	60	76	19
1:52146557|52152735	1	52146557	52152735	+	exon	ENSSSCG00000004280,	NA	NA	NA	NA	NA	9	NA	NA
1:52146557|52179177	1	52146557	52179177	+	exon	ENSSSCG00000004280,	16	NA	NA	5	10	27	NA	NA
1:52764469|52800752	1	52764469	52800752	+	exon	ENSSSCG00000004281,	NA	NA	NA	5	NA	NA	NA	NA
1:53377072|53382649	1	53377072	53382649	-	exon	ENSSSCG00000004289,	NA	NA	48	NA	26	14	12	NA
1:53378683|53384714	1	53378683	53384714	-	exon	ENSSSCG00000004289,	NA	NA	NA	5	NA	2	6	NA
1:53378683|53388118	1	53378683	53388118	-	exon	ENSSSCG00000004289,	NA	38	NA	12	8	NA	11	3
1:53396207|53413955	1	53396207	53413955	-	exon	ENSSSCG00000004289,	16	NA	NA	3	15	7	10	NA
1:53397627|53397909	1	53397627	53397909	-	exon	ENSSSCG00000004289,	NA	NA	8	NA	NA	NA	NA	NA
1:53397627|53413955	1	53397627	53413955	-	exon	ENSSSCG00000004289,	23	NA	NA	20	30	15	32	NA
1:53409338|53413955	1	53409338	53413955	-	exon	ENSSSCG00000004289,	NA	NA	10	7	13	2	15	7
1:53409338|53422321	1	53409338	53422321	-	exon	ENSSSCG00000004289,	4	NA	NA	4	NA	3	NA	NA
1:54067114|54090331	1	54067114	54090331	-	intergenic_region	n/a	NA	NA	NA	NA	NA	NA	NA	2
1:54082885|54090331	1	54082885	54090331	-	intergenic_region	n/a	44	184	41	17	25	37	46	15
1:54085420|54088688	1	54085420	54088688	-	exon	ENSSSCG00000035731,	NA	NA	NA	4	NA	NA	NA	NA
1:54319034|54356538	1	54319034	54356538	-	intergenic_region	n/a	NA	NA	NA	3	NA	NA	NA	NA
1:54319084|54330453	1	54319084	54330453	-	intergenic_region	n/a	NA	NA	NA	5	NA	NA	NA	NA
1:54462732|54494313	1	54462732	54494313	-	exon	ENSSSCG00000004293,	7	NA	NA	NA	NA	2	NA	NA
1:54472561|54494313	1	54472561	54494313	-	exon	ENSSSCG00000004293,	NA	NA	NA	NA	NA	7	15	NA
1:54472561|54502778	1	54472561	54502778	-	exon	ENSSSCG00000004293,	6	NA	NA	NA	NA	NA	NA	NA
1:54474921|54494313	1	54474921	54494313	-	exon	ENSSSCG00000004293,	30	60	24	3	NA	8	9	NA
1:54477711|54494313	1	54477711	54494313	-	exon	ENSSSCG00000004293,	10	NA	8	2	17	11	5	5
1:54487286|54494313	1	54487286	54494313	-	exon	ENSSSCG00000004293,	NA	NA	NA	4	NA	4	NA	NA
1:54487286|54529700	1	54487286	54529700	-	exon	ENSSSCG00000004293,	4	NA	NA	NA	NA	NA	NA	NA
1:54494181|54502778	1	54494181	54502778	-	exon	ENSSSCG00000004293,	25	78	NA	31	34	31	6	23
1:54511231|54515929	1	54511231	54515929	-	exon	ENSSSCG00000004293,	NA	NA	NA	NA	NA	NA	5	NA
1:54528562|54529700	1	54528562	54529700	-	exon	ENSSSCG00000004293,	NA	NA	NA	4	6	9	18	NA
1:54576238|54576836	1	54576238	54576836	-	exon	ENSSSCG00000004294,	86	151	82	52	49	77	40	12
1:54576238|54579436	1	54576238	54579436	-	exon	ENSSSCG00000004294,	NA	62	21	7	4	NA	8	NA
1:54576238|54581212	1	54576238	54581212	-	exon	ENSSSCG00000004294,	14	52	31	13	24	14	18	9
1:55666252|55669095	1	55666252	55669095	+	exon	ENSSSCG00000035281,	265	371	137	110	100	168	120	59
1:55666252|55670625	1	55666252	55670625	+	intron	ENSSSCG00000035281,	NA	NA	NA	NA	NA	6	NA	NA
1:55946751|55962453	1	55946751	55962453	-	exon	ENSSSCG00000004303,	NA	NA	NA	NA	NA	6	NA	NA
1:55995701|56000362	1	55995701	56000362	+	exon	ENSSSCG00000004306,	NA	NA	NA	NA	NA	3	NA	NA
1:56001862|56006189	1	56001862	56006189	+	exon	ENSSSCG00000004306,	12	340	133	55	155	137	94	46
1:56001862|56034992	1	56001862	56034992	+	exon	ENSSSCG00000004306,	15	NA	16	6	4	NA	NA	6
1:565194|567852	1	565194	567852	+	exon	ENSSSCG00000030155,	NA	NA	NA	NA	8	7	18	NA
1:56960510|57031666	1	56960510	57031666	-	exon	ENSSSCG00000004311,	3	NA	NA	NA	NA	NA	NA	NA
1:56960510|57037382	1	56960510	57037382	-	exon	ENSSSCG00000004311,	NA	NA	NA	NA	NA	14	NA	NA
1:57030072|57037382	1	57030072	57037382	-	exon	ENSSSCG00000004311,	27	106	14	8	6	13	NA	NA
1:57030072|57050505	1	57030072	57050505	-	exon	ENSSSCG00000004311,	NA	NA	NA	NA	NA	NA	NA	6
1:57155705|57156521	1	57155705	57156521	-	intron	ENSSSCG00000032781,	NA	NA	NA	4	8	3	NA	NA
1:57191815|57197711	1	57191815	57197711	+	exon	ENSSSCG00000004314,	NA	NA	NA	NA	NA	NA	NA	6
1:57347201|57354474	1	57347201	57354474	-	exon	ENSSSCG00000004317,	NA	NA	NA	4	NA	NA	NA	NA
1:57347201|57356782	1	57347201	57356782	-	exon	ENSSSCG00000004317,	9	NA	NA	NA	NA	NA	NA	NA
1:57349315|57354474	1	57349315	57354474	-	exon	ENSSSCG00000004317,	NA	NA	6	NA	NA	NA	NA	NA
1:57679399|57683803	1	57679399	57683803	-	exon	ENSSSCG00000004328,	NA	NA	NA	NA	3	NA	NA	5
1:57680877|57683803	1	57680877	57683803	-	exon	ENSSSCG00000004328,	NA	NA	20	NA	NA	NA	NA	NA
1:57782427|57785737	1	57782427	57785737	-	exon	ENSSSCG00000004328,	8	NA	9	4	NA	NA	NA	4
1:57788272|57790359	1	57788272	57790359	-	exon	ENSSSCG00000004328,	NA	NA	10	10	14	20	27	6
1:57800378|57800994	1	57800378	57800994	-	exon	ENSSSCG00000004328,	NA	NA	NA	3	NA	NA	2	NA
1:57848455|57850879	1	57848455	57850879	+	exon	ENSSSCG00000004331,	NA	NA	NA	NA	NA	NA	8	NA
1:58191656|58192463	1	58191656	58192463	-	exon	ENSSSCG00000004332,	NA	NA	NA	16	NA	NA	NA	NA
1:64127621|64136473	1	64127621	64136473	+	exon	ENSSSCG00000027002,	NA	NA	NA	4	NA	NA	NA	NA
1:641934|653683	1	641934	653683	+	exon	ENSSSCG00000004008,	NA	NA	NA	NA	4	NA	NA	14
1:65894300|65902097	1	65894300	65902097	-	exon	ENSSSCG00000004347,	NA	49	NA	NA	NA	NA	NA	NA
1:65894300|65911662	1	65894300	65911662	-	exon	ENSSSCG00000004347,	2	NA	NA	NA	NA	NA	NA	NA
1:65894300|65921100	1	65894300	65921100	-	exon	ENSSSCG00000004347,	NA	NA	NA	NA	NA	NA	NA	9
1:66332071|66339064	1	66332071	66339064	-	exon	ENSSSCG00000004349,ENSSSCG00000037594,	NA	NA	NA	NA	NA	NA	5	NA
1:66353976|66356192	1	66353976	66356192	-	exon	ENSSSCG00000037594,	NA	NA	15	13	28	18	13	17
1:66353976|66358900	1	66353976	66358900	-	exon	ENSSSCG00000037594,	NA	17	NA	3	6	3	26	NA
1:66353976|66360969	1	66353976	66360969	-	exon	ENSSSCG00000037594,	6	37	23	4	10	14	18	5
1:66353976|66365930	1	66353976	66365930	-	exon	ENSSSCG00000037594,	NA	NA	NA	3	NA	NA	NA	NA
1:66358763|66360969	1	66358763	66360969	-	exon	ENSSSCG00000037594,	3	141	NA	12	17	22	4	9
1:67439729|67445988	1	67439729	67445988	-	exon	ENSSSCG00000004358,	NA	NA	NA	NA	NA	11	NA	NA
1:67549097|67578266	1	67549097	67578266	-	exon	ENSSSCG00000004358,	NA	NA	NA	NA	NA	12	9	NA
1:67576479|67578266	1	67576479	67578266	-	exon	ENSSSCG00000004358,	52	60	15	29	10	42	55	4
1:67576479|67579897	1	67576479	67579897	-	intron	ENSSSCG00000004358,	NA	34	NA	NA	NA	10	NA	NA
1:67576479|67584208	1	67576479	67584208	-	exon	ENSSSCG00000004358,	5	NA	NA	11	7	12	7	NA
1:67631672|67634874	1	67631672	67634874	-	exon	ENSSSCG00000004358,	NA	NA	NA	NA	NA	NA	6	NA
1:6896014|6899204	1	6896014	6899204	-	exon	ENSSSCG00000004037,	NA	NA	NA	5	NA	NA	NA	NA
1:6898049|6902240	1	6898049	6902240	-	exon	ENSSSCG00000004037,	NA	NA	NA	NA	6	NA	6	4
1:6900700|6902240	1	6900700	6902240	-	exon	ENSSSCG00000004037,	9	NA	14	3	NA	NA	NA	NA
1:71053397|71074187	1	71053397	71074187	-	exon	ENSSSCG00000004364,	NA	NA	NA	NA	NA	NA	10	NA
1:71059257|71082722	1	71059257	71082722	-	exon	ENSSSCG00000004364,	NA	NA	NA	NA	5	NA	NA	NA
1:7160499|7166248	1	7160499	7166248	-	exon	ENSSSCG00000004039,	14	NA	NA	NA	NA	NA	NA	NA
1:72733011|72736593	1	72733011	72736593	+	exon	ENSSSCG00000004371,	NA	NA	NA	3	NA	NA	NA	NA
1:72733011|72738156	1	72733011	72738156	+	exon	ENSSSCG00000004371,	59	NA	10	9	6	8	NA	7
1:72737792|72738156	1	72737792	72738156	+	exon	ENSSSCG00000004371,	9	NA	16	11	NA	19	NA	NA
1:72794822|72809371	1	72794822	72809371	-	exon	ENSSSCG00000004373,	8	NA	NA	NA	NA	NA	NA	NA
1:72821588|72833340	1	72821588	72833340	+	exon	ENSSSCG00000004374,	NA	38	NA	NA	NA	NA	NA	NA
1:72832963|72833340	1	72832963	72833340	+	exon	ENSSSCG00000004374,	NA	NA	NA	8	NA	NA	NA	NA
1:73564812|73567570	1	73564812	73567570	+	exon	ENSSSCG00000004379,	NA	47	NA	7	NA	NA	NA	NA
1:73564812|73595164	1	73564812	73595164	+	exon	ENSSSCG00000004379,	NA	NA	NA	NA	NA	8	8	NA
1:73901097|73922225	1	73901097	73922225	-	exon	ENSSSCG00000033392,	NA	NA	NA	NA	NA	10	NA	NA
1:74020523|74026093	1	74020523	74026093	-	exon	ENSSSCG00000004382,	NA	NA	NA	NA	NA	NA	NA	8
1:74022328|74022751	1	74022328	74022751	-	exon	ENSSSCG00000004382,	NA	51	NA	NA	NA	NA	12	NA
1:74022328|74028565	1	74022328	74028565	-	exon	ENSSSCG00000004382,	7	NA	NA	NA	4	3	NA	NA
1:74029360|74030320	1	74029360	74030320	-	exon	ENSSSCG00000004382,	NA	NA	NA	6	NA	3	NA	NA
1:74029360|74035454	1	74029360	74035454	-	exon	ENSSSCG00000004382,	NA	NA	NA	9	NA	NA	NA	NA
1:74043728|74052367	1	74043728	74052367	-	exon	ENSSSCG00000004382,	NA	NA	NA	2	5	6	NA	NA
1:74404668|74429801	1	74404668	74429801	+	exon	ENSSSCG00000040199,	NA	NA	NA	NA	13	NA	NA	NA
1:74404668|74440246	1	74404668	74440246	+	exon	ENSSSCG00000040199,	NA	23	NA	NA	NA	NA	NA	2
1:7441991|7453019	1	7441991	7453019	-	exon	ENSSSCG00000004044,	NA	NA	NA	2	NA	NA	NA	NA
1:74420600|74429801	1	74420600	74429801	+	exon	ENSSSCG00000040199,	NA	NA	NA	6	NA	NA	NA	NA
1:74483177|74503320	1	74483177	74503320	+	intron	ENSSSCG00000040199,	NA	NA	NA	7	NA	2	NA	NA
1:74737037|74738472	1	74737037	74738472	+	exon	ENSSSCG00000004387,	9	NA	NA	2	NA	NA	NA	11
1:74939895|74948104	1	74939895	74948104	+	exon	ENSSSCG00000004388,	NA	NA	NA	NA	NA	6	NA	NA
1:74960355|74981406	1	74960355	74981406	+	exon	ENSSSCG00000004388,	3	NA	NA	NA	NA	NA	NA	NA
1:75062347|75069517	1	75062347	75069517	-	exon	ENSSSCG00000004390,	5	NA	NA	NA	NA	NA	NA	NA
1:75228135|75272211	1	75228135	75272211	+	intergenic_region	n/a	NA	NA	NA	NA	3	NA	NA	NA
1:75718076|75739270	1	75718076	75739270	+	exon	ENSSSCG00000004405,	5	NA	NA	NA	6	NA	NA	8
1:75753869|75759232	1	75753869	75759232	+	exon	ENSSSCG00000004405,	34	NA	13	NA	14	NA	NA	NA
1:7593401|7594109	1	7593401	7594109	+	intron	ENSSSCG00000004048,	NA	28	NA	NA	NA	NA	NA	NA
1:7593401|7598966	1	7593401	7598966	+	exon	ENSSSCG00000004048,	8	NA	NA	8	12	17	NA	NA
1:7594612|7598381	1	7594612	7598381	+	exon	ENSSSCG00000004048,	74	176	104	87	91	108	76	68
1:7594612|7599773	1	7594612	7599773	+	exon	ENSSSCG00000004048,	NA	NA	NA	NA	NA	NA	7	NA
1:76598234|76605761	1	76598234	76605761	-	exon	ENSSSCG00000037424,	15	147	NA	16	26	43	21	15
1:76649382|76723195	1	76649382	76723195	-	exon	ENSSSCG00000037424,	NA	NA	NA	3	24	22	NA	12
1:76722000|76727151	1	76722000	76727151	-	intron	ENSSSCG00000037424,	NA	NA	NA	7	NA	7	NA	NA
1:76723120|76727151	1	76723120	76727151	-	exon	ENSSSCG00000037424,	NA	NA	NA	NA	NA	7	NA	NA
1:76723120|76743769	1	76723120	76743769	-	intron	ENSSSCG00000037424,	NA	NA	NA	6	NA	NA	NA	NA
1:76967217|76980603	1	76967217	76980603	+	exon	ENSSSCG00000004394,	4	NA	NA	4	NA	5	7	NA
1:76967217|76991792	1	76967217	76991792	+	intron	ENSSSCG00000004394,	NA	NA	15	3	NA	NA	NA	NA
1:77086749|77087208	1	77086749	77087208	+	exon	ENSSSCG00000004419,ENSSSCG00000004394,	NA	NA	11	NA	NA	35	22	41
1:77215898|77241817	1	77215898	77241817	-	exon	ENSSSCG00000025703,	NA	47	NA	NA	NA	NA	2	NA
1:77263699|77270404	1	77263699	77270404	-	exon	ENSSSCG00000025703,	11	48	NA	NA	NA	NA	15	NA
1:77263699|77279692	1	77263699	77279692	-	exon	ENSSSCG00000025703,	8	NA	NA	NA	NA	NA	NA	NA
1:77268674|77275322	1	77268674	77275322	-	exon	ENSSSCG00000025703,	NA	NA	NA	NA	10	NA	NA	NA
1:77270212|77276787	1	77270212	77276787	-	exon	ENSSSCG00000025703,	NA	NA	30	NA	9	9	12	NA
1:77299036|77302848	1	77299036	77302848	-	exon	ENSSSCG00000025703,	NA	101	NA	5	NA	12	20	NA
1:77299036|77394243	1	77299036	77394243	-	intron	ENSSSCG00000025703,	NA	NA	NA	NA	NA	15	NA	NA
1:77318498|77394243	1	77318498	77394243	-	intron	ENSSSCG00000025703,	11	NA	NA	NA	NA	NA	NA	NA
1:77386870|77389841	1	77386870	77389841	-	intron	ENSSSCG00000025703,	NA	NA	NA	NA	NA	5	NA	NA
1:77386870|77394243	1	77386870	77394243	-	intron	ENSSSCG00000025703,	3	79	NA	NA	NA	NA	NA	NA
1:77389714|77394243	1	77389714	77394243	-	intron	ENSSSCG00000025703,	NA	NA	NA	5	NA	NA	NA	NA
1:77487920|77497415	1	77487920	77497415	-	exon	ENSSSCG00000004420,	NA	NA	NA	2	NA	NA	NA	NA
1:77502698|77505164	1	77502698	77505164	-	exon	ENSSSCG00000004420,	NA	NA	8	NA	NA	NA	NA	NA
1:77504986|77510809	1	77504986	77510809	-	exon	ENSSSCG00000004420,	5	NA	NA	NA	NA	NA	NA	NA
1:78080587|78083345	1	78080587	78083345	-	exon	ENSSSCG00000004425,	19	NA	NA	NA	8	3	8	NA
1:78084847|78149434	1	78084847	78149434	-	exon	ENSSSCG00000004425,	NA	NA	NA	NA	NA	5	NA	NA
1:78109183|78113262	1	78109183	78113262	-	exon	ENSSSCG00000004425,	NA	NA	NA	NA	2	4	NA	NA
1:78109183|78149434	1	78109183	78149434	-	exon	ENSSSCG00000004425,	NA	NA	NA	NA	NA	2	NA	4
1:79597877|79676855	1	79597877	79676855	-	intergenic_region	n/a	NA	NA	NA	NA	11	9	9	NA
1:79879036|79879318	1	79879036	79879318	-	exon	ENSSSCG00000004432,	NA	NA	NA	8	52	12	40	12
1:80078290|80136352	1	80078290	80136352	-	exon	ENSSSCG00000004433,	NA	NA	NA	NA	6	19	NA	NA
1:80100372|80136352	1	80100372	80136352	-	intron	ENSSSCG00000004433,	NA	52	NA	NA	NA	NA	NA	NA
1:82022945|82023413	1	82022945	82023413	+	exon	ENSSSCG00000004441,	NA	NA	NA	5	NA	NA	NA	NA
1:82552806|82594233	1	82552806	82594233	+	intron	ENSSSCG00000004453,	7	NA	NA	NA	NA	NA	NA	NA
1:82587980|82594233	1	82587980	82594233	+	exon	ENSSSCG00000004453,	NA	NA	NA	4	NA	NA	NA	NA
1:83018121|83025603	1	83018121	83025603	+	exon	ENSSSCG00000004456,	NA	NA	NA	4	NA	NA	NA	NA
1:83061356|83063345	1	83061356	83063345	-	exon	ENSSSCG00000004457,	NA	NA	NA	10	NA	6	4	NA
1:83174465|83180536	1	83174465	83180536	+	exon	ENSSSCG00000026346,	NA	NA	NA	NA	6	NA	NA	NA
1:83295333|83295734	1	83295333	83295734	+	exon	ENSSSCG00000026346,	4	NA	NA	NA	NA	9	NA	NA
1:83996562|84003434	1	83996562	84003434	+	exon	ENSSSCG00000004460,	NA	NA	NA	NA	6	3	NA	NA
1:83998426|84007243	1	83998426	84007243	+	exon	ENSSSCG00000004460,	NA	NA	NA	NA	4	NA	NA	NA
1:84020523|84036212	1	84020523	84036212	+	exon	ENSSSCG00000004460,	NA	NA	NA	2	NA	NA	NA	NA
1:84029800|84038578	1	84029800	84038578	+	exon	ENSSSCG00000004460,	NA	37	19	NA	10	3	NA	NA
1:84036049|84038578	1	84036049	84038578	+	exon	ENSSSCG00000004460,	NA	NA	NA	NA	NA	10	7	4
1:84036049|84056304	1	84036049	84056304	+	exon	ENSSSCG00000004460,	11	NA	NA	NA	NA	NA	NA	NA
1:86078597|86101740	1	86078597	86101740	-	exon	ENSSSCG00000004466,	NA	NA	NA	9	NA	12	NA	4
1:86082233|86098862	1	86082233	86098862	-	exon	ENSSSCG00000004466,	33	NA	NA	11	NA	21	19	NA
1:86085546|86101740	1	86085546	86101740	-	exon	ENSSSCG00000004466,	NA	NA	NA	NA	NA	6	NA	6
1:86087249|86098862	1	86087249	86098862	-	exon	ENSSSCG00000004466,	10	NA	NA	6	NA	NA	NA	NA
1:86089288|86101740	1	86089288	86101740	-	exon	ENSSSCG00000004466,	NA	NA	NA	NA	NA	NA	10	NA
1:86098773|86101740	1	86098773	86101740	-	exon	ENSSSCG00000004466,	7	NA	NA	18	14	42	18	12
1:86099851|86101740	1	86099851	86101740	-	exon	ENSSSCG00000004466,	NA	45	NA	16	10	5	7	NA
1:86107113|86117157	1	86107113	86117157	-	exon	ENSSSCG00000004466,	NA	NA	10	NA	NA	NA	NA	NA
1:86118292|86124070	1	86118292	86124070	-	exon	ENSSSCG00000004466,	6	NA	NA	NA	NA	NA	NA	NA
1:86443285|86445181	1	86443285	86445181	-	intron	ENSSSCG00000032015,	5	NA	15	NA	18	NA	2	NA
1:8696309|8698741	1	8696309	8698741	-	exon	ENSSSCG00000031776,	NA	NA	NA	3	NA	NA	NA	NA
1:87134227|87153004	1	87134227	87153004	+	exon	ENSSSCG00000004473,	12	NA	8	10	11	31	14	NA
1:87177832|87178553	1	87177832	87178553	+	exon	ENSSSCG00000004473,	NA	NA	NA	NA	NA	7	NA	NA
1:87210273|87215583	1	87210273	87215583	+	exon	ENSSSCG00000004473,	20	50	12	10	14	37	24	7
1:8822877|8825081	1	8822877	8825081	-	intron	ENSSSCG00000043930,	14	NA	NA	10	4	NA	NA	NA
1:90023734|90035887	1	90023734	90035887	-	exon	ENSSSCG00000004478,	NA	NA	NA	NA	NA	NA	NA	8
1:90029809|90035887	1	90029809	90035887	-	exon	ENSSSCG00000004478,	NA	NA	NA	3	NA	5	NA	NA
1:90036440|90040011	1	90036440	90040011	-	exon	ENSSSCG00000004478,	NA	NA	NA	NA	13	NA	NA	NA
1:90069452|90072900	1	90069452	90072900	-	exon	ENSSSCG00000004478,	NA	NA	NA	NA	NA	NA	10	NA
1:90078953|90113021	1	90078953	90113021	-	exon	ENSSSCG00000004478,	5	NA	NA	NA	NA	2	NA	NA
1:90172372|90174082	1	90172372	90174082	-	exon	ENSSSCG00000020702,	NA	NA	NA	5	3	4	10	NA
1:90172372|90183776	1	90172372	90183776	-	exon	ENSSSCG00000020702,	NA	NA	NA	NA	NA	10	NA	NA
1:90192976|90238411	1	90192976	90238411	-	exon	ENSSSCG00000020702,	NA	42	NA	NA	NA	NA	NA	NA
1:90199077|90220936	1	90199077	90220936	-	exon	ENSSSCG00000020702,	NA	NA	NA	NA	NA	6	NA	NA
1:90203529|90238411	1	90203529	90238411	-	exon	ENSSSCG00000020702,	NA	NA	NA	3	7	5	5	NA
1:90220788|90255853	1	90220788	90255853	-	exon	ENSSSCG00000020702,	NA	NA	NA	NA	NA	8	NA	4
1:90238341|90255853	1	90238341	90255853	-	exon	ENSSSCG00000020702,	NA	NA	NA	4	NA	NA	NA	8
1:90238341|90269663	1	90238341	90269663	-	exon	ENSSSCG00000020702,	15	104	NA	7	8	9	NA	NA
1:90563221|90570316	1	90563221	90570316	+	exon	ENSSSCG00000004479,	NA	NA	NA	5	NA	NA	NA	NA
1:90803041|90805557	1	90803041	90805557	+	exon	ENSSSCG00000004484,	NA	NA	NA	NA	NA	13	NA	10
1:9139951|9148944	1	9139951	9148944	-	exon	ENSSSCG00000030535,	NA	76	24	23	22	22	6	12
1:9167471|9169598	1	9167471	9169598	-	exon	ENSSSCG00000030535,	NA	NA	NA	5	NA	NA	NA	NA
1:9167471|9195425	1	9167471	9195425	-	exon	ENSSSCG00000030535,	4	NA	NA	4	NA	11	15	7
1:9191141|9195425	1	9191141	9195425	-	exon	ENSSSCG00000030535,	139	119	76	157	78	174	101	109
1:9192613|9192861	1	9192613	9192861	-	exon	ENSSSCG00000030535,	NA	16	NA	NA	NA	NA	NA	NA
1:92203431|92210238	1	92203431	92210238	-	exon	ENSSSCG00000004485,	NA	NA	NA	10	17	18	NA	NA
1:92451214|92462595	1	92451214	92462595	-	exon	ENSSSCG00000004487,	7	NA	NA	NA	NA	NA	NA	NA
1:92458097|92467517	1	92458097	92467517	-	exon	ENSSSCG00000004487,	NA	NA	NA	NA	NA	8	NA	NA
1:92459864|92460262	1	92459864	92460262	-	exon	ENSSSCG00000004487,	NA	46	NA	13	10	6	9	4
1:92489187|92500271	1	92489187	92500271	+	exon	ENSSSCG00000021383,	12	NA	11	4	NA	7	10	7
1:9423377|9459996	1	9423377	9459996	-	exon	ENSSSCG00000035027,	NA	NA	NA	NA	NA	9	NA	NA
1:94314527|94315177	1	94314527	94315177	+	exon	ENSSSCG00000004490,	20	NA	25	12	4	29	13	13
1:94557868|94561324	1	94557868	94561324	+	exon	ENSSSCG00000004490,	NA	NA	NA	11	NA	16	13	28
1:9492460|9492750	1	9492460	9492750	-	intron	ENSSSCG00000035027,	NA	NA	NA	7	NA	NA	NA	NA
1:95500838|95514049	1	95500838	95514049	-	exon	ENSSSCG00000021072,	NA	NA	NA	NA	NA	NA	NA	2
1:95513003|95536688	1	95513003	95536688	-	exon	ENSSSCG00000021072,	3	NA	NA	NA	NA	NA	NA	NA
1:95571669|95572715	1	95571669	95572715	-	exon	ENSSSCG00000021072,	NA	NA	NA	NA	NA	NA	NA	11
1:95571669|95582063	1	95571669	95582063	-	exon	ENSSSCG00000021072,	NA	NA	NA	NA	NA	NA	NA	4
1:95742426|95742917	1	95742426	95742917	-	exon	ENSSSCG00000004499,	8	NA	NA	6	NA	NA	23	2
1:95743460|95744239	1	95743460	95744239	-	exon	ENSSSCG00000004499,	14	NA	39	6	7	3	4	NA
1:95743460|95748901	1	95743460	95748901	-	exon	ENSSSCG00000004499,	NA	NA	NA	7	2	NA	NA	NA
1:95846715|95847499	1	95846715	95847499	+	exon	ENSSSCG00000004500,	62	NA	34	18	29	33	26	4
1:96478827|96483856	1	96478827	96483856	-	exon	ENSSSCG00000034730,	NA	NA	NA	NA	NA	12	NA	NA
1:96493194|96516009	1	96493194	96516009	-	exon	ENSSSCG00000034730,	NA	NA	NA	NA	NA	10	11	NA
1:96611571|96624104	1	96611571	96624104	+	exon	ENSSSCG00000022643,	NA	NA	NA	NA	9	NA	NA	NA
1:97428775|97429252	1	97428775	97429252	-	exon	ENSSSCG00000004505,	4	NA	NA	NA	NA	11	5	NA
1:97447508|97451864	1	97447508	97451864	-	exon	ENSSSCG00000004505,	8	NA	16	5	3	14	NA	NA
1:97447508|97484275	1	97447508	97484275	-	exon	ENSSSCG00000004505,	NA	NA	NA	NA	NA	NA	NA	3
1:98862185|98885389	1	98862185	98885389	-	exon	ENSSSCG00000004508,	4	NA	NA	NA	NA	NA	NA	NA
1:9893445|9923857	1	9893445	9923857	-	exon	ENSSSCG00000004064,	NA	NA	NA	12	NA	3	NA	NA
1:9923614|9976196	1	9923614	9976196	-	exon	ENSSSCG00000004064,	NA	NA	NA	7	NA	NA	NA	13
1:99504018|99505136	1	99504018	99505136	-	exon	ENSSSCG00000004511,	NA	NA	NA	6	4	4	9	5
1:99516460|99551694	1	99516460	99551694	-	exon	ENSSSCG00000004511,	NA	NA	NA	4	NA	NA	NA	NA
1:99526577|99551694	1	99526577	99551694	-	exon	ENSSSCG00000004511,	4	NA	NA	NA	NA	NA	NA	NA
1:99612928|99617351	1	99612928	99617351	-	exon	ENSSSCG00000004511,	NA	NA	NA	2	5	NA	NA	NA
1:99612928|99635535	1	99612928	99635535	-	exon	ENSSSCG00000004511,	NA	NA	NA	6	NA	6	NA	NA
1:99850708|99876774	1	99850708	99876774	-	exon	ENSSSCG00000004516,	47	NA	5	13	9	30	9	15
1:99876556|99881810	1	99876556	99881810	-	exon	ENSSSCG00000004516,	NA	NA	NA	NA	6	NA	NA	NA
1:99977599|99985089	1	99977599	99985089	+	exon	ENSSSCG00000004518,	NA	NA	NA	3	NA	NA	NA	NA
1:99981834|99988502	1	99981834	99988502	+	exon	ENSSSCG00000004518,	NA	84	42	7	8	18	29	6
10:10038504|10066131	10	10038504	10066131	+	exon	ENSSSCG00000010825,	NA	35	NA	NA	NA	NA	NA	NA
10:10038504|10073030	10	10038504	10073030	+	exon	ENSSSCG00000010825,	NA	NA	NA	4	3	NA	NA	6
10:10169065|10182130	10	10169065	10182130	+	exon	ENSSSCG00000010826,	NA	NA	NA	NA	3	5	NA	NA
10:10169065|10184092	10	10169065	10184092	+	exon	ENSSSCG00000010826,	NA	NA	NA	NA	NA	NA	7	2
10:10799234|10818538	10	10799234	10818538	+	intergenic_region	n/a	NA	NA	NA	3	12	16	35	7
10:11344911|11346876	10	11344911	11346876	-	exon	ENSSSCG00000010833,	NA	NA	18	4	NA	NA	6	NA
10:11347713|11350411	10	11347713	11350411	-	exon	ENSSSCG00000010833,	NA	NA	NA	NA	NA	NA	10	NA
10:11446256|11451376	10	11446256	11451376	-	exon	ENSSSCG00000010835,	10	78	NA	15	25	14	10	4
10:11446256|11459646	10	11446256	11459646	-	exon	ENSSSCG00000010835,	34	124	42	47	50	89	67	19
10:11469821|11472476	10	11469821	11472476	+	exon	ENSSSCG00000010836,	NA	38	NA	NA	NA	NA	NA	8
10:11603222|11654794	10	11603222	11654794	+	exon	ENSSSCG00000035479,	NA	NA	NA	8	NA	3	NA	NA
10:11654269|11654794	10	11654269	11654794	+	exon	ENSSSCG00000035479,	10	NA	NA	4	2	9	NA	NA
10:11693303|11694808	10	11693303	11694808	+	exon	ENSSSCG00000035479,	NA	NA	NA	3	27	9	NA	8
10:11969292|11977790	10	11969292	11977790	-	exon	ENSSSCG00000010840,	NA	NA	NA	NA	NA	6	NA	NA
10:11969292|11989989	10	11969292	11989989	-	exon	ENSSSCG00000010840,	30	259	35	13	7	20	22	10
10:11977665|11989989	10	11977665	11989989	-	exon	ENSSSCG00000010840,	4	NA	8	3	14	4	15	NA
10:1226095|1286096	10	1226095	1286096	+	intergenic_region	n/a	NA	NA	NA	NA	NA	NA	NA	8
10:1226109|1286096	10	1226109	1286096	+	intergenic_region	n/a	NA	NA	NA	14	10	NA	NA	NA
10:12471548|12475510	10	12471548	12475510	+	exon	ENSSSCG00000025686,	NA	NA	NA	NA	4	NA	NA	NA
10:12547679|12551049	10	12547679	12551049	+	exon	ENSSSCG00000041187,	7	NA	NA	19	6	2	4	10
10:12624649|12645737	10	12624649	12645737	-	exon	ENSSSCG00000026705,	NA	NA	NA	NA	5	NA	NA	NA
10:12624649|12652349	10	12624649	12652349	-	exon	ENSSSCG00000026705,	NA	NA	NA	NA	NA	NA	NA	6
10:12637344|12645737	10	12637344	12645737	-	exon	ENSSSCG00000026705,	NA	92	47	7	NA	12	5	NA
10:12637344|12654451	10	12637344	12654451	-	exon	ENSSSCG00000026705,	NA	NA	NA	7	NA	NA	NA	8
10:12643795|12645737	10	12643795	12645737	-	exon	ENSSSCG00000026705,	NA	NA	NA	5	NA	12	NA	NA
10:12643795|12647330	10	12643795	12647330	-	exon	ENSSSCG00000026705,	NA	NA	NA	4	NA	NA	NA	NA
10:12652205|12657277	10	12652205	12657277	-	exon	ENSSSCG00000026705,	NA	NA	NA	NA	4	NA	NA	NA
10:12654334|12657277	10	12654334	12657277	-	exon	ENSSSCG00000026705,	NA	NA	NA	NA	NA	5	NA	NA
10:12654334|12660660	10	12654334	12660660	-	exon	ENSSSCG00000026705,	NA	NA	NA	NA	NA	NA	6	NA
10:12738033|12744135	10	12738033	12744135	-	exon	ENSSSCG00000010849,	8	NA	NA	NA	NA	6	NA	NA
10:13405791|13406459	10	13405791	13406459	-	exon	ENSSSCG00000032397,	NA	NA	NA	7	NA	NA	35	NA
10:13460799|13466400	10	13460799	13466400	-	exon	ENSSSCG00000038646,	NA	NA	4	3	NA	NA	NA	NA
10:13491755|13527498	10	13491755	13527498	-	exon	ENSSSCG00000038646,	77	181	61	29	132	164	153	161
10:13516188|13527498	10	13516188	13527498	-	exon	ENSSSCG00000038646,	8	NA	NA	7	NA	15	4	3
10:13770238|13771761	10	13770238	13771761	+	exon	ENSSSCG00000010853,	NA	NA	NA	NA	NA	2	NA	NA
10:13782211|13788201	10	13782211	13788201	-	exon	ENSSSCG00000010854,	NA	NA	NA	NA	NA	NA	NA	4
10:13883650|13887436	10	13883650	13887436	-	intron	ENSSSCG00000010858,	NA	NA	NA	NA	NA	7	NA	NA
10:13887322|13889150	10	13887322	13889150	-	intron	ENSSSCG00000010858,	NA	NA	NA	6	NA	NA	NA	NA
10:13887322|13889965	10	13887322	13889965	-	intron	ENSSSCG00000010858,	17	NA	NA	NA	3	NA	NA	NA
10:14039092|14050397	10	14039092	14050397	-	exon	ENSSSCG00000024180,	NA	NA	NA	NA	NA	6	NA	NA
10:14045965|14050397	10	14045965	14050397	-	exon	ENSSSCG00000024180,	NA	NA	NA	NA	9	5	NA	7
10:14049498|14050397	10	14049498	14050397	-	exon	ENSSSCG00000024180,	NA	NA	NA	NA	NA	NA	6	NA
10:14136881|14145886	10	14136881	14145886	-	exon	ENSSSCG00000021310,	NA	NA	NA	NA	2	NA	NA	NA
10:14145729|14154272	10	14145729	14154272	-	exon	ENSSSCG00000021310,	NA	NA	5	NA	NA	NA	7	NA
10:14217434|14218735	10	14217434	14218735	-	exon	ENSSSCG00000023660,	17	NA	15	6	17	18	NA	12
10:14666448|14671124	10	14666448	14671124	-	exon	ENSSSCG00000010862,	NA	NA	NA	NA	5	10	NA	NA
10:14686582|14719534	10	14686582	14719534	-	exon	ENSSSCG00000010862,	NA	69	NA	NA	4	6	NA	NA
10:14737605|14741500	10	14737605	14741500	-	exon	ENSSSCG00000010862,	NA	NA	18	NA	NA	NA	NA	NA
10:14754402|14765212	10	14754402	14765212	-	exon	ENSSSCG00000010862,	7	NA	NA	NA	NA	NA	NA	NA
10:14786194|14790166	10	14786194	14790166	-	exon	ENSSSCG00000010862,	NA	NA	NA	NA	NA	14	NA	NA
10:14786194|14792335	10	14786194	14792335	-	exon	ENSSSCG00000010862,	12	NA	NA	10	6	NA	26	NA
10:14786194|14794270	10	14786194	14794270	-	exon	ENSSSCG00000010862,	13	NA	NA	NA	NA	NA	15	NA
10:14807079|14850824	10	14807079	14850824	-	exon	ENSSSCG00000010862,	NA	79	NA	6	NA	NA	NA	NA
10:14807079|14884976	10	14807079	14884976	-	exon	ENSSSCG00000010862,	NA	NA	NA	3	NA	NA	NA	NA
10:14826467|14850824	10	14826467	14850824	-	exon	ENSSSCG00000010862,	NA	NA	NA	NA	NA	6	10	NA
10:14826467|14884976	10	14826467	14884976	-	exon	ENSSSCG00000010862,	21	NA	NA	NA	13	NA	10	NA
10:14841617|14884976	10	14841617	14884976	-	exon	ENSSSCG00000010862,	NA	NA	NA	6	9	3	NA	NA
10:15051106|15053287	10	15051106	15053287	+	exon	ENSSSCG00000010863,	21	NA	NA	NA	NA	NA	NA	NA
10:15063248|15066662	10	15063248	15066662	+	exon	ENSSSCG00000010863,	NA	NA	11	NA	NA	NA	NA	NA
10:15258412|15266795	10	15258412	15266795	-	intergenic_region	n/a	NA	NA	NA	23	NA	NA	5	NA
10:16117150|16117793	10	16117150	16117793	-	exon	ENSSSCG00000030502,	NA	40	NA	NA	NA	NA	NA	NA
10:16216508|16222281	10	16216508	16222281	+	exon	ENSSSCG00000035136,	NA	NA	10	10	6	NA	NA	NA
10:16254600|16274729	10	16254600	16274729	+	exon	ENSSSCG00000035136,	NA	NA	NA	NA	NA	NA	5	NA
10:16263426|16264798	10	16263426	16264798	+	intron	ENSSSCG00000035136,	NA	NA	NA	8	21	5	4	NA
10:16345992|16348572	10	16345992	16348572	+	exon	ENSSSCG00000035136,	NA	NA	NA	NA	15	NA	NA	NA
10:16345992|16359066	10	16345992	16359066	+	exon	ENSSSCG00000035136,	NA	NA	NA	NA	10	6	NA	NA
10:16510506|16607933	10	16510506	16607933	-	exon	ENSSSCG00000010872,	NA	NA	NA	NA	6	6	NA	5
10:16541738|16585651	10	16541738	16585651	-	exon	ENSSSCG00000010872,	NA	NA	NA	3	10	NA	NA	NA
10:16541738|16607933	10	16541738	16607933	-	exon	ENSSSCG00000010872,	7	NA	NA	11	17	6	NA	NA
10:16560321|16569899	10	16560321	16569899	-	exon	ENSSSCG00000010872,	NA	NA	NA	4	8	NA	5	NA
10:16560321|16607933	10	16560321	16607933	-	exon	ENSSSCG00000010872,	16	NA	17	4	25	8	9	3
10:16569755|16607933	10	16569755	16607933	-	exon	ENSSSCG00000010872,	16	66	NA	10	34	NA	10	5
10:16585540|16607933	10	16585540	16607933	-	exon	ENSSSCG00000010872,	NA	70	7	14	15	12	26	NA
10:16662462|16667216	10	16662462	16667216	-	intron	ENSSSCG00000010872,	4	NA	NA	NA	NA	NA	NA	NA
10:16725488|16730354	10	16725488	16730354	-	intron	ENSSSCG00000010872,	NA	NA	NA	NA	NA	13	NA	NA
10:17224196|17247667	10	17224196	17247667	-	exon	ENSSSCG00000010874,	13	NA	NA	NA	NA	NA	NA	NA
10:17375404|17375830	10	17375404	17375830	+	intron	ENSSSCG00000010876,	6	NA	NA	14	7	NA	NA	NA
10:17400004|17402014	10	17400004	17402014	+	exon	ENSSSCG00000010876,	NA	NA	NA	NA	NA	5	NA	NA
10:17478592|17481300	10	17478592	17481300	-	exon	ENSSSCG00000010877,	NA	NA	NA	11	13	NA	NA	NA
10:17478592|17489891	10	17478592	17489891	-	exon	ENSSSCG00000010877,	NA	NA	NA	NA	NA	6	NA	NA
10:17489227|17491728	10	17489227	17491728	-	exon	ENSSSCG00000010877,	44	NA	NA	5	11	NA	NA	NA
10:17491117|17491728	10	17491117	17491728	-	exon	ENSSSCG00000010877,	NA	34	NA	NA	NA	NA	NA	NA
10:17903453|17903989	10	17903453	17903989	+	exon	ENSSSCG00000010879,	NA	NA	NA	NA	NA	NA	NA	13
10:17903453|17959984	10	17903453	17959984	+	exon	ENSSSCG00000010879,	NA	NA	NA	NA	NA	NA	NA	3
10:19074731|19075159	10	19074731	19075159	+	exon	ENSSSCG00000010882,	5	57	NA	18	NA	NA	4	10
10:19074731|19109001	10	19074731	19109001	+	exon	ENSSSCG00000010882,	NA	NA	NA	NA	NA	NA	NA	7
10:19074731|19114042	10	19074731	19114042	+	exon	ENSSSCG00000010882,	NA	NA	NA	2	NA	NA	NA	NA
10:19098554|19109001	10	19098554	19109001	+	exon	ENSSSCG00000010882,	7	NA	17	9	10	11	33	4
10:19098554|19114042	10	19098554	19114042	+	exon	ENSSSCG00000010882,	NA	33	NA	5	6	6	4	2
10:19098554|19122683	10	19098554	19122683	+	exon	ENSSSCG00000010882,	NA	NA	NA	2	NA	NA	NA	NA
10:19826928|19830975	10	19826928	19830975	-	exon	ENSSSCG00000010894,	NA	NA	NA	4	NA	NA	NA	NA
10:19826928|19836074	10	19826928	19836074	-	exon	ENSSSCG00000010894,	NA	NA	NA	3	NA	NA	NA	NA
10:19842908|19848818	10	19842908	19848818	-	exon	ENSSSCG00000010894,	2	NA	NA	NA	NA	2	NA	NA
10:19846605|19848818	10	19846605	19848818	-	exon	ENSSSCG00000010894,	NA	NA	NA	NA	8	NA	NA	3
10:19949148|19952852	10	19949148	19952852	+	exon	ENSSSCG00000024618,	NA	NA	NA	NA	17	11	15	NA
10:20060944|20073030	10	20060944	20073030	-	exon	ENSSSCG00000010897,	5	NA	NA	5	12	NA	NA	NA
10:20065005|20073030	10	20065005	20073030	-	exon	ENSSSCG00000010897,	24	NA	NA	20	19	11	26	13
10:20068656|20073030	10	20068656	20073030	-	exon	ENSSSCG00000010897,	NA	NA	NA	NA	NA	NA	12	NA
10:20423359|20438201	10	20423359	20438201	-	exon	ENSSSCG00000010900,	17	41	NA	22	27	47	21	5
10:20423359|20455885	10	20423359	20455885	-	exon	ENSSSCG00000010900,	NA	NA	NA	NA	NA	6	NA	NA
10:20423359|20492105	10	20423359	20492105	-	exon	ENSSSCG00000010900,	12	NA	NA	NA	NA	16	NA	9
10:20438111|20481282	10	20438111	20481282	-	exon	ENSSSCG00000010900,	94	NA	NA	21	17	39	NA	32
10:20438111|20492105	10	20438111	20492105	-	exon	ENSSSCG00000010900,	10	NA	NA	17	33	41	27	29
10:20438111|20492148	10	20438111	20492148	-	intron	ENSSSCG00000010900,	9	106	NA	4	NA	NA	NA	NA
10:20455784|20492105	10	20455784	20492105	-	exon	ENSSSCG00000010900,	28	53	51	12	38	30	32	26
10:20455784|20492142	10	20455784	20492142	-	intron	ENSSSCG00000010900,	NA	NA	NA	NA	NA	18	NA	NA
10:20469603|20487072	10	20469603	20487072	-	exon	ENSSSCG00000010900,	NA	NA	NA	NA	NA	3	NA	4
10:20469603|20492105	10	20469603	20492105	-	exon	ENSSSCG00000010900,	86	23	NA	69	11	17	9	44
10:20481181|20492105	10	20481181	20492105	-	exon	ENSSSCG00000010900,	NA	59	19	7	20	11	10	NA
10:21551444|21560289	10	21551444	21560289	+	exon	ENSSSCG00000010908,	NA	29	NA	NA	NA	NA	NA	NA
10:21687449|21692170	10	21687449	21692170	-	intron	ENSSSCG00000010908,	NA	NA	NA	3	NA	NA	NA	NA
10:22628954|22629749	10	22628954	22629749	-	exon	ENSSSCG00000040123,	NA	NA	NA	NA	8	NA	NA	NA
10:22742781|22748221	10	22742781	22748221	+	exon	ENSSSCG00000024975,	NA	NA	NA	3	NA	NA	12	NA
10:22806071|22812591	10	22806071	22812591	+	exon	ENSSSCG00000024975,	5	34	NA	14	NA	15	5	NA
10:23147936|23150324	10	23147936	23150324	-	exon	ENSSSCG00000010912,	NA	NA	NA	9	NA	8	NA	NA
10:23289744|23290003	10	23289744	23290003	+	exon	ENSSSCG00000027314,	NA	NA	NA	NA	NA	16	16	NA
10:23313239|23321391	10	23313239	23321391	+	exon	ENSSSCG00000027314,	NA	NA	NA	11	7	9	NA	NA
10:24129789|24133305	10	24129789	24133305	+	exon	ENSSSCG00000039843,	NA	NA	NA	11	NA	NA	NA	NA
10:24760509|24779098	10	24760509	24779098	-	exon	ENSSSCG00000010928,	NA	NA	NA	NA	NA	6	NA	NA
10:24768866|24770435	10	24768866	24770435	-	exon	ENSSSCG00000010928,	NA	NA	NA	4	NA	NA	NA	NA
10:24768866|24781769	10	24768866	24781769	-	exon	ENSSSCG00000010928,	NA	NA	NA	NA	NA	5	NA	NA
10:24770316|24779098	10	24770316	24779098	-	exon	ENSSSCG00000010928,	NA	NA	NA	NA	3	7	NA	NA
10:24774960|24779098	10	24774960	24779098	-	exon	ENSSSCG00000010928,	NA	NA	NA	5	NA	NA	NA	9
10:24778940|24784588	10	24778940	24784588	-	exon	ENSSSCG00000010928,	11	NA	NA	NA	8	NA	NA	NA
10:24781611|24784588	10	24781611	24784588	-	exon	ENSSSCG00000010928,	NA	NA	NA	11	13	10	NA	8
10:24795546|24799565	10	24795546	24799565	-	exon	ENSSSCG00000010928,	94	69	28	23	21	24	30	22
10:24882635|24886140	10	24882635	24886140	-	exon	ENSSSCG00000022787,ENSSSCG00000010931,	NA	NA	NA	NA	NA	8	NA	NA
10:24910301|24911744	10	24910301	24911744	-	exon	ENSSSCG00000010931,	NA	NA	NA	NA	NA	9	NA	NA
10:25205440|25206443	10	25205440	25206443	+	exon	ENSSSCG00000011171,	NA	NA	NA	11	20	22	14	8
10:25600746|25606516	10	25600746	25606516	-	exon	ENSSSCG00000035956,	NA	NA	NA	NA	NA	NA	NA	4
10:25722507|25727818	10	25722507	25727818	+	exon	ENSSSCG00000028981,	NA	NA	16	NA	NA	5	9	NA
10:25765895|25773920	10	25765895	25773920	+	exon	ENSSSCG00000039368,	NA	NA	14	NA	NA	NA	NA	NA
10:26180874|26195694	10	26180874	26195694	-	exon	ENSSSCG00000010941,	15	NA	NA	NA	NA	NA	NA	8
10:26180874|26212860	10	26180874	26212860	-	exon	ENSSSCG00000010941,	NA	NA	NA	NA	8	6	NA	3
10:26180874|26218089	10	26180874	26218089	-	exon	ENSSSCG00000010941,	NA	70	11	8	NA	11	16	6
10:26195575|26205049	10	26195575	26205049	-	exon	ENSSSCG00000010941,	NA	NA	NA	2	NA	NA	NA	NA
10:26689057|26692810	10	26689057	26692810	+	exon	ENSSSCG00000027312,	NA	NA	NA	2	NA	NA	NA	NA
10:26879612|26882056	10	26879612	26882056	+	exon	ENSSSCG00000033654,	NA	NA	9	NA	NA	NA	NA	NA
10:26969694|26997717	10	26969694	26997717	+	exon	ENSSSCG00000033654,	NA	NA	NA	NA	3	NA	12	NA
10:27736837|27748327	10	27736837	27748327	-	exon	ENSSSCG00000010949,	4	NA	NA	NA	NA	NA	NA	NA
10:27764785|27777737	10	27764785	27777737	-	exon	ENSSSCG00000010949,	NA	NA	NA	NA	NA	7	NA	NA
10:27764785|27781636	10	27764785	27781636	-	exon	ENSSSCG00000010949,	NA	NA	NA	4	NA	NA	NA	NA
10:27764785|27794177	10	27764785	27794177	-	exon	ENSSSCG00000010949,	NA	NA	NA	NA	NA	4	NA	NA
10:29004273|29007709	10	29004273	29007709	+	exon	ENSSSCG00000010952,	10	NA	NA	7	2	25	NA	8
10:29004273|29015131	10	29004273	29015131	+	exon	ENSSSCG00000010952,	NA	NA	NA	NA	NA	3	NA	NA
10:29004981|29015131	10	29004981	29015131	+	exon	ENSSSCG00000010952,	NA	NA	NA	NA	NA	NA	21	NA
10:29028959|29035802	10	29028959	29035802	+	exon	ENSSSCG00000010952,	10	NA	NA	NA	8	7	NA	8
10:29037750|29038934	10	29037750	29038934	+	exon	ENSSSCG00000010952,	80	153	81	149	93	176	64	104
10:29037750|29039234	10	29037750	29039234	+	intron	ENSSSCG00000010952,	6	NA	NA	NA	NA	6	NA	NA
10:29045535|29045857	10	29045535	29045857	+	exon	ENSSSCG00000010952,	NA	106	NA	NA	11	11	12	NA
10:29079187|29080757	10	29079187	29080757	+	exon	ENSSSCG00000010954,	5	NA	NA	2	NA	9	NA	NA
10:29203364|29210164	10	29203364	29210164	+	exon	ENSSSCG00000010955,	36	NA	11	3	5	5	23	6
10:29227447|29230143	10	29227447	29230143	-	exon	ENSSSCG00000010956,	NA	NA	NA	NA	NA	3	5	10
10:29227447|29235132	10	29227447	29235132	-	exon	ENSSSCG00000010956,	7	NA	NA	6	5	4	11	NA
10:29228248|29230143	10	29228248	29230143	-	exon	ENSSSCG00000010956,	80	202	60	48	108	66	58	53
10:29516450|29564065	10	29516450	29564065	+	exon	ENSSSCG00000010957,	NA	NA	NA	2	NA	NA	4	NA
10:29528488|29529203	10	29528488	29529203	+	exon	ENSSSCG00000010957,	NA	NA	NA	11	NA	NA	NA	NA
10:29528488|29535329	10	29528488	29535329	+	exon	ENSSSCG00000010957,	15	NA	NA	6	NA	15	17	NA
10:29533498|29535329	10	29533498	29535329	+	exon	ENSSSCG00000010957,	NA	NA	NA	NA	NA	9	NA	NA
10:29569850|29573233	10	29569850	29573233	+	exon	ENSSSCG00000010957,	NA	NA	NA	10	NA	6	NA	10
10:31153774|31157554	10	31153774	31157554	+	exon	ENSSSCG00000026087,	39	87	NA	6	NA	20	NA	7
10:31153774|31175932	10	31153774	31175932	+	exon	ENSSSCG00000026087,	47	NA	32	19	12	36	26	12
10:31153774|31224915	10	31153774	31224915	+	exon	ENSSSCG00000026087,	4	NA	NA	NA	NA	NA	NA	NA
10:31201782|31220915	10	31201782	31220915	+	exon	ENSSSCG00000026087,	5	NA	NA	NA	NA	NA	NA	NA
10:31201782|31224915	10	31201782	31224915	+	exon	ENSSSCG00000026087,	NA	NA	NA	NA	NA	NA	NA	7
10:31215191|31224915	10	31215191	31224915	+	exon	ENSSSCG00000026087,	NA	64	NA	NA	NA	10	10	10
10:31295417|31297552	10	31295417	31297552	+	exon	ENSSSCG00000021005,	NA	NA	NA	5	22	16	8	NA
10:31295417|31303258	10	31295417	31303258	+	exon	ENSSSCG00000021005,	NA	NA	NA	NA	NA	10	NA	2
10:31303100|31308910	10	31303100	31308910	+	exon	ENSSSCG00000021005,	NA	NA	NA	NA	5	NA	NA	6
10:31579272|31640807	10	31579272	31640807	+	exon	ENSSSCG00000010962,	4	NA	NA	NA	4	13	10	NA
10:31969409|31976630	10	31969409	31976630	+	exon	ENSSSCG00000040707,	NA	NA	NA	NA	NA	6	NA	NA
10:31969409|31983374	10	31969409	31983374	+	exon	ENSSSCG00000040707,	8	NA	NA	NA	NA	NA	NA	3
10:32511789|32520542	10	32511789	32520542	+	exon	ENSSSCG00000010984,	NA	NA	NA	NA	NA	NA	5	NA
10:32569928|32570851	10	32569928	32570851	-	exon	ENSSSCG00000021761,	14	NA	NA	2	10	NA	22	6
10:32569928|32576571	10	32569928	32576571	-	exon	ENSSSCG00000021761,	24	25	34	28	5	27	11	41
10:32569928|32588655	10	32569928	32588655	-	exon	ENSSSCG00000021761,	8	NA	15	21	15	28	14	23
10:32800584|32819154	10	32800584	32819154	+	exon	ENSSSCG00000010987,	33	179	72	28	48	71	65	35
10:32800584|32824801	10	32800584	32824801	+	exon	ENSSSCG00000010987,	NA	NA	2	NA	NA	5	NA	NA
10:32800584|32827084	10	32800584	32827084	+	exon	ENSSSCG00000010987,	98	314	17	53	108	80	65	47
10:32817421|32824801	10	32817421	32824801	+	intron	ENSSSCG00000010987,	NA	NA	NA	NA	4	NA	NA	NA
10:32817449|32819154	10	32817449	32819154	+	exon	ENSSSCG00000010987,	NA	NA	NA	NA	NA	NA	13	NA
10:32817449|32824801	10	32817449	32824801	+	exon	ENSSSCG00000010987,	63	340	72	26	41	86	28	25
10:32817449|32827084	10	32817449	32827084	+	exon	ENSSSCG00000010987,	56	107	82	62	70	103	57	45
10:32817449|32843863	10	32817449	32843863	+	exon	ENSSSCG00000010987,	3	NA	NA	8	NA	5	10	4
10:32840622|32843863	10	32840622	32843863	+	exon	ENSSSCG00000010987,	13	NA	NA	17	32	46	43	21
10:32855276|32862936	10	32855276	32862936	+	exon	ENSSSCG00000010987,	NA	NA	NA	24	10	8	NA	7
10:32859214|32870103	10	32859214	32870103	+	exon	ENSSSCG00000010987,	NA	NA	NA	3	3	12	NA	NA
10:32862723|32868451	10	32862723	32868451	+	exon	ENSSSCG00000010987,	NA	NA	NA	2	NA	NA	NA	NA
10:32868282|32870103	10	32868282	32870103	+	exon	ENSSSCG00000010987,	NA	NA	NA	NA	NA	NA	17	NA
10:32912151|32933076	10	32912151	32933076	-	exon	ENSSSCG00000034725,	NA	NA	NA	NA	3	15	NA	NA
10:33023683|33024084	10	33023683	33024084	+	exon	ENSSSCG00000010990,	NA	NA	NA	4	NA	NA	NA	NA
10:33072026|33073788	10	33072026	33073788	-	intron	ENSSSCG00000010994,	NA	NA	NA	NA	13	NA	NA	NA
10:33167907|33173745	10	33167907	33173745	-	exon	ENSSSCG00000010994,	NA	NA	NA	7	NA	8	NA	5
10:33215424|33224328	10	33215424	33224328	-	exon	ENSSSCG00000010995,	NA	83	NA	5	NA	8	NA	NA
10:33229551|33231237	10	33229551	33231237	+	exon	ENSSSCG00000010996,	5	291	28	12	48	43	41	NA
10:33229551|33237248	10	33229551	33237248	+	exon	ENSSSCG00000010996,	75	366	57	13	30	32	18	NA
10:33229551|33238811	10	33229551	33238811	+	exon	ENSSSCG00000010996,	5	NA	NA	NA	NA	NA	NA	NA
10:33231155|33237248	10	33231155	33237248	+	exon	ENSSSCG00000010996,	NA	NA	NA	NA	NA	NA	5	NA
10:33246235|33248211	10	33246235	33248211	-	intergenic_region	n/a	NA	NA	NA	5	NA	NA	10	NA
10:33404037|33405712	10	33404037	33405712	+	exon	ENSSSCG00000010999,	NA	NA	NA	5	NA	NA	NA	NA
10:33404037|33417808	10	33404037	33417808	+	intron	ENSSSCG00000010999,	8	NA	NA	NA	NA	NA	NA	NA
10:33404037|33423785	10	33404037	33423785	+	exon	ENSSSCG00000010999,	5	NA	NA	NA	NA	NA	NA	NA
10:33421630|33423785	10	33421630	33423785	+	exon	ENSSSCG00000010999,	10	162	30	17	22	32	29	2
10:33434993|33437160	10	33434993	33437160	-	exon	ENSSSCG00000011000,	NA	NA	NA	6	NA	NA	NA	NA
10:33907541|33909704	10	33907541	33909704	+	exon	ENSSSCG00000030408,ENSSSCG00000011004,	NA	NA	NA	NA	NA	NA	8	NA
10:33914239|33925280	10	33914239	33925280	+	exon	ENSSSCG00000030408,ENSSSCG00000011004,	8	NA	NA	NA	NA	NA	NA	NA
10:33915663|33917306	10	33915663	33917306	+	exon	ENSSSCG00000030408,ENSSSCG00000011004,	NA	NA	NA	NA	NA	25	77	NA
10:33915663|33925280	10	33915663	33925280	+	exon	ENSSSCG00000011004,ENSSSCG00000030408,	6	NA	NA	NA	NA	NA	NA	NA
10:33915663|33929502	10	33915663	33929502	+	exon	ENSSSCG00000030408,ENSSSCG00000011004,	NA	NA	NA	NA	NA	NA	4	NA
10:33917158|33923221	10	33917158	33923221	+	exon	ENSSSCG00000030408,ENSSSCG00000011004,	NA	NA	NA	NA	NA	NA	5	NA
10:33920065|33923221	10	33920065	33923221	+	exon	ENSSSCG00000011004,ENSSSCG00000030408,	NA	NA	NA	7	NA	NA	NA	NA
10:33925129|33929502	10	33925129	33929502	+	exon	ENSSSCG00000011004,ENSSSCG00000030408,	NA	NA	NA	NA	9	NA	NA	NA
10:33948301|33952264	10	33948301	33952264	-	exon	ENSSSCG00000023807,	NA	NA	NA	NA	NA	5	NA	NA
10:33956557|33969112	10	33956557	33969112	-	exon	ENSSSCG00000023807,	NA	NA	NA	3	NA	NA	NA	NA
10:39984146|39991160	10	39984146	39991160	+	exon	ENSSSCG00000011013,	18	NA	95	37	43	68	50	29
10:39984146|39996009	10	39984146	39996009	+	exon	ENSSSCG00000011013,	NA	NA	34	11	5	17	22	7
10:39990396|39991160	10	39990396	39991160	+	exon	ENSSSCG00000011013,	NA	NA	NA	NA	5	NA	4	NA
10:39990396|39996009	10	39990396	39996009	+	exon	ENSSSCG00000011013,	NA	NA	NA	NA	NA	4	NA	NA
10:40000114|40008813	10	40000114	40008813	+	intron	ENSSSCG00000011013,	NA	NA	NA	NA	NA	3	NA	2
10:40008568|40010236	10	40008568	40010236	+	exon	ENSSSCG00000011013,	NA	38	14	NA	NA	NA	NA	6
10:40010114|40017055	10	40010114	40017055	+	exon	ENSSSCG00000011013,	NA	NA	NA	NA	14	14	NA	NA
10:40015293|40018911	10	40015293	40018911	+	exon	ENSSSCG00000011013,	NA	NA	NA	NA	NA	9	NA	NA
10:40771583|40772503	10	40771583	40772503	+	exon	ENSSSCG00000011018,	NA	NA	NA	NA	NA	7	6	NA
10:41229017|41239572	10	41229017	41239572	+	intron	ENSSSCG00000011022,	NA	NA	NA	NA	NA	NA	5	NA
10:41229017|41257277	10	41229017	41257277	+	exon	ENSSSCG00000011022,	NA	NA	NA	4	3	6	NA	NA
10:41238501|41239572	10	41238501	41239572	+	intron	ENSSSCG00000011022,	5	NA	NA	NA	NA	15	2	NA
10:41238501|41257277	10	41238501	41257277	+	intron	ENSSSCG00000011022,	10	54	NA	NA	NA	NA	14	NA
10:41251907|41257277	10	41251907	41257277	+	intron	ENSSSCG00000011022,	NA	NA	NA	NA	NA	NA	4	NA
10:41381255|41403128	10	41381255	41403128	+	exon	ENSSSCG00000011022,	NA	38	NA	NA	8	12	16	NA
10:41383142|41403128	10	41383142	41403128	+	exon	ENSSSCG00000011022,	NA	NA	NA	NA	NA	NA	NA	6
10:41402999|41416627	10	41402999	41416627	+	exon	ENSSSCG00000011022,	NA	NA	NA	NA	7	14	NA	NA
10:41416480|41424754	10	41416480	41424754	+	exon	ENSSSCG00000011022,	NA	NA	NA	3	NA	NA	3	NA
10:41428019|41431903	10	41428019	41431903	+	exon	ENSSSCG00000011022,	7	NA	NA	NA	NA	NA	NA	NA
10:41434069|41434472	10	41434069	41434472	+	exon	ENSSSCG00000011022,	NA	NA	NA	7	4	30	18	NA
10:41564698|41568111	10	41564698	41568111	-	intergenic_region	n/a	NA	NA	NA	6	NA	8	10	NA
10:41724285|41730537	10	41724285	41730537	-	exon	ENSSSCG00000011023,	NA	NA	NA	12	8	18	8	NA
10:42061873|42079536	10	42061873	42079536	+	intron	ENSSSCG00000011025,	9	NA	43	42	7	27	46	28
10:42063516|42079536	10	42063516	42079536	+	intron	ENSSSCG00000011025,	66	458	157	146	211	203	324	63
10:42063516|42081674	10	42063516	42081674	+	intron	ENSSSCG00000011025,	NA	NA	7	6	NA	5	NA	NA
10:42063516|42147610	10	42063516	42147610	+	intron	ENSSSCG00000011025,	111	204	39	46	78	76	75	38
10:42063542|42079536	10	42063542	42079536	+	intron	ENSSSCG00000011025,	NA	NA	NA	3	NA	NA	NA	NA
10:42063616|42079536	10	42063616	42079536	+	intron	ENSSSCG00000011025,	NA	NA	NA	NA	9	10	16	NA
10:42063616|42147610	10	42063616	42147610	+	intron	ENSSSCG00000011025,	5	NA	NA	4	NA	4	NA	NA
10:42147410|42185876	10	42147410	42185876	+	exon	ENSSSCG00000011025,	43	NA	6	NA	7	17	30	9
10:42147410|42194913	10	42147410	42194913	+	exon	ENSSSCG00000011025,	13	NA	NA	NA	4	5	5	NA
10:42192452|42194913	10	42192452	42194913	+	exon	ENSSSCG00000011025,	NA	NA	6	5	NA	6	5	NA
10:42468077|42473711	10	42468077	42473711	-	exon	ENSSSCG00000011026,	NA	290	NA	7	20	9	4	8
10:42468077|42479927	10	42468077	42479927	-	exon	ENSSSCG00000011026,	33	127	25	4	28	10	14	10
10:42468077|42490463	10	42468077	42490463	-	exon	ENSSSCG00000011026,	491	2057	629	259	458	485	462	108
10:42468077|42498047	10	42468077	42498047	-	exon	ENSSSCG00000011026,	NA	NA	NA	NA	NA	NA	NA	7
10:42490402|42510787	10	42490402	42510787	-	exon	ENSSSCG00000011026,	33	39	13	NA	25	22	12	NA
10:42497973|42510787	10	42497973	42510787	-	exon	ENSSSCG00000011026,	24	NA	NA	2	NA	NA	NA	NA
10:42501579|42510787	10	42501579	42510787	-	exon	ENSSSCG00000011026,	10	NA	30	17	30	25	7	NA
10:42501579|42518674	10	42501579	42518674	-	exon	ENSSSCG00000011026,	10	NA	NA	NA	NA	NA	NA	NA
10:42509363|42510787	10	42509363	42510787	-	exon	ENSSSCG00000011026,	NA	NA	17	NA	NA	3	NA	NA
10:42552538|42555555	10	42552538	42555555	-	exon	ENSSSCG00000011026,	18	NA	NA	13	NA	8	NA	11
10:42646861|42647382	10	42646861	42647382	-	exon	ENSSSCG00000011027,	NA	NA	NA	NA	4	17	10	NA
10:42649418|42651316	10	42649418	42651316	-	exon	ENSSSCG00000011027,	NA	NA	NA	4	NA	NA	11	NA
10:42650135|42652656	10	42650135	42652656	-	exon	ENSSSCG00000011027,	NA	NA	NA	2	NA	NA	NA	NA
10:42669134|42669632	10	42669134	42669632	-	exon	ENSSSCG00000011027,	NA	NA	NA	NA	NA	5	NA	NA
10:42670779|42672427	10	42670779	42672427	-	exon	ENSSSCG00000011027,	NA	NA	NA	NA	6	22	12	NA
10:43150859|43157954	10	43150859	43157954	-	exon	ENSSSCG00000011030,	10	NA	NA	NA	NA	NA	NA	NA
10:43168038|43179957	10	43168038	43179957	-	exon	ENSSSCG00000011030,	19	NA	NA	NA	NA	NA	16	9
10:43323422|43331663	10	43323422	43331663	-	intron	ENSSSCG00000011030,	NA	NA	NA	NA	NA	NA	NA	13
10:43329009|43329780	10	43329009	43329780	-	exon	ENSSSCG00000011030,	NA	NA	NA	NA	NA	NA	NA	4
10:43375472|43377986	10	43375472	43377986	-	exon	ENSSSCG00000011030,	NA	NA	NA	NA	NA	NA	4	NA
10:43408370|43409215	10	43408370	43409215	-	exon	ENSSSCG00000011030,	NA	NA	NA	NA	NA	NA	13	NA
10:43523156|43523881	10	43523156	43523881	+	exon	ENSSSCG00000011033,	NA	NA	NA	NA	NA	8	NA	NA
10:43523156|43524659	10	43523156	43524659	+	exon	ENSSSCG00000011033,	NA	NA	NA	NA	4	NA	NA	NA
10:43918173|43918659	10	43918173	43918659	-	exon	ENSSSCG00000038007,	NA	NA	NA	2	NA	3	12	NA
10:43992124|43994747	10	43992124	43994747	+	exon	ENSSSCG00000011036,	NA	NA	NA	NA	NA	NA	9	NA
10:43992124|43996556	10	43992124	43996556	+	exon	ENSSSCG00000011036,	NA	NA	NA	5	NA	4	13	10
10:43994555|43996556	10	43994555	43996556	+	exon	ENSSSCG00000011036,	8	NA	34	12	7	22	15	25
10:44194466|44202758	10	44194466	44202758	+	exon	ENSSSCG00000011038,	12	NA	NA	NA	NA	NA	NA	NA
10:44830780|44833945	10	44830780	44833945	+	exon	ENSSSCG00000011040,	NA	NA	NA	NA	9	NA	NA	NA
10:44830780|44849953	10	44830780	44849953	+	exon	ENSSSCG00000011040,	NA	NA	NA	NA	3	9	NA	5
10:44830780|44857707	10	44830780	44857707	+	exon	ENSSSCG00000011040,	NA	NA	NA	NA	17	4	NA	NA
10:44838244|44857707	10	44838244	44857707	+	exon	ENSSSCG00000011040,	NA	NA	NA	NA	9	8	6	4
10:44884087|44890725	10	44884087	44890725	-	exon	ENSSSCG00000011041,	NA	NA	NA	NA	NA	NA	NA	6
10:44916928|44928995	10	44916928	44928995	-	exon	ENSSSCG00000011041,	NA	NA	NA	6	NA	NA	NA	NA
10:44928914|44935556	10	44928914	44935556	-	exon	ENSSSCG00000011041,	NA	68	NA	8	4	5	8	13
10:44928914|44954321	10	44928914	44954321	-	exon	ENSSSCG00000011041,	NA	125	NA	NA	NA	NA	NA	NA
10:44934036|44935556	10	44934036	44935556	-	exon	ENSSSCG00000011041,	NA	NA	18	NA	8	NA	NA	NA
10:45139215|45142435	10	45139215	45142435	+	exon	ENSSSCG00000011042,	NA	NA	NA	NA	NA	5	10	NA
10:45992309|46006364	10	45992309	46006364	+	exon	ENSSSCG00000011045,	163	209	17	22	34	40	34	19
10:45992309|46027671	10	45992309	46027671	+	exon	ENSSSCG00000011045,	62	31	NA	5	23	25	17	10
10:46002429|46006364	10	46002429	46006364	+	exon	ENSSSCG00000011045,	4	74	NA	NA	21	2	8	NA
10:46002429|46022353	10	46002429	46022353	+	exon	ENSSSCG00000011045,	16	42	NA	NA	21	10	NA	NA
10:46002429|46047270	10	46002429	46047270	+	exon	ENSSSCG00000011045,	8	57	NA	NA	2	NA	NA	NA
10:46475198|46480209	10	46475198	46480209	+	intron	ENSSSCG00000011047,	NA	NA	NA	NA	NA	6	NA	NA
10:46538292|46548424	10	46538292	46548424	+	exon	ENSSSCG00000011047,	NA	NA	NA	9	4	NA	13	NA
10:46538292|46563430	10	46538292	46563430	+	exon	ENSSSCG00000011047,	NA	NA	NA	NA	4	6	NA	NA
10:46680801|46706608	10	46680801	46706608	+	exon	ENSSSCG00000026499,	NA	NA	NA	NA	NA	NA	12	NA
10:47937894|47949908	10	47937894	47949908	+	exon	ENSSSCG00000011056,	NA	NA	NA	3	NA	NA	NA	NA
10:48039240|48043296	10	48039240	48043296	-	intron	ENSSSCG00000011056,	NA	NA	NA	NA	NA	5	NA	NA
10:48085786|48102061	10	48085786	48102061	-	exon	ENSSSCG00000026354,	15	NA	NA	NA	NA	5	4	NA
10:48085786|48110019	10	48085786	48110019	-	exon	ENSSSCG00000026354,	NA	21	NA	NA	NA	NA	NA	NA
10:48164054|48164543	10	48164054	48164543	-	intergenic_region	n/a	14	72	NA	NA	10	7	NA	6
10:48206021|48209078	10	48206021	48209078	+	exon	ENSSSCG00000032984,	6	NA	20	22	12	17	7	20
10:48206021|48213577	10	48206021	48213577	+	exon	ENSSSCG00000032984,	14	38	9	12	8	29	11	22
10:48206021|48225744	10	48206021	48225744	+	exon	ENSSSCG00000032984,	16	103	22	6	11	15	25	3
10:48213312|48225744	10	48213312	48225744	+	exon	ENSSSCG00000032984,	9	31	NA	NA	5	NA	NA	NA
10:48213312|48246089	10	48213312	48246089	+	exon	ENSSSCG00000032984,	NA	52	NA	NA	NA	3	NA	NA
10:48494494|48495652	10	48494494	48495652	-	exon	ENSSSCG00000035059,	NA	NA	NA	2	NA	NA	NA	NA
10:48532138|48562529	10	48532138	48562529	-	exon	ENSSSCG00000035059,ENSSSCG00000023247,	NA	NA	18	10	41	NA	28	NA
10:48538970|48547790	10	48538970	48547790	-	exon	ENSSSCG00000035059,ENSSSCG00000023247,	NA	NA	NA	NA	18	NA	NA	NA
10:48538970|48562529	10	48538970	48562529	-	exon	ENSSSCG00000023247,ENSSSCG00000035059,	NA	NA	NA	2	NA	18	NA	NA
10:48540912|48551873	10	48540912	48551873	-	exon	ENSSSCG00000023247,ENSSSCG00000035059,	14	NA	NA	NA	NA	NA	NA	NA
10:48547632|48551873	10	48547632	48551873	-	exon	ENSSSCG00000035059,ENSSSCG00000023247,	12	NA	NA	NA	NA	NA	NA	NA
10:48547632|48553657	10	48547632	48553657	-	exon	ENSSSCG00000023247,ENSSSCG00000035059,	NA	NA	NA	NA	NA	NA	8	NA
10:48549518|48551873	10	48549518	48551873	-	exon	ENSSSCG00000035059,ENSSSCG00000023247,	NA	NA	18	NA	NA	NA	8	NA
10:48551758|48562529	10	48551758	48562529	-	exon	ENSSSCG00000023247,ENSSSCG00000035059,	NA	NA	NA	3	NA	NA	NA	NA
10:48553555|48562529	10	48553555	48562529	-	exon	ENSSSCG00000023247,ENSSSCG00000035059,	NA	NA	15	NA	NA	NA	NA	NA
10:48702209|48742852	10	48702209	48742852	-	exon	ENSSSCG00000011068,	NA	NA	NA	2	NA	NA	NA	NA
10:48723484|48725550	10	48723484	48725550	-	exon	ENSSSCG00000011068,	NA	NA	NA	NA	NA	NA	5	NA
10:48723484|48735750	10	48723484	48735750	-	exon	ENSSSCG00000011068,	6	NA	NA	NA	NA	NA	NA	NA
10:48725367|48735750	10	48725367	48735750	-	exon	ENSSSCG00000011068,	5	NA	NA	NA	NA	NA	NA	9
10:48735609|48739057	10	48735609	48739057	-	exon	ENSSSCG00000011068,	NA	NA	NA	7	NA	NA	NA	NA
10:48754398|48757573	10	48754398	48757573	-	exon	ENSSSCG00000011068,	NA	NA	NA	NA	NA	8	7	NA
10:48764864|48766607	10	48764864	48766607	-	exon	ENSSSCG00000011068,	NA	NA	NA	NA	NA	NA	5	NA
10:48813620|48814435	10	48813620	48814435	-	exon	ENSSSCG00000011068,	NA	NA	NA	NA	NA	12	NA	NA
10:48813620|48814949	10	48813620	48814949	-	exon	ENSSSCG00000011068,	NA	NA	NA	NA	NA	4	NA	NA
10:48813620|48816010	10	48813620	48816010	-	exon	ENSSSCG00000011068,	NA	NA	NA	NA	6	NA	NA	NA
10:48813620|48817035	10	48813620	48817035	-	exon	ENSSSCG00000011068,	NA	33	NA	NA	NA	NA	NA	4
10:48814823|48816010	10	48814823	48816010	-	exon	ENSSSCG00000011068,	NA	110	23	4	16	38	NA	3
10:48814823|48820979	10	48814823	48820979	-	exon	ENSSSCG00000011068,	NA	NA	NA	5	NA	5	NA	NA
10:48814823|48824559	10	48814823	48824559	-	exon	ENSSSCG00000011068,	NA	NA	NA	4	NA	NA	NA	NA
10:48815859|48817035	10	48815859	48817035	-	exon	ENSSSCG00000011068,	NA	NA	NA	6	NA	8	17	NA
10:48815859|48818387	10	48815859	48818387	-	exon	ENSSSCG00000011068,	NA	NA	NA	NA	5	NA	NA	NA
10:48815859|48819897	10	48815859	48819897	-	exon	ENSSSCG00000011068,	NA	NA	NA	NA	NA	6	NA	NA
10:48816880|48820979	10	48816880	48820979	-	exon	ENSSSCG00000011068,	NA	NA	11	NA	NA	NA	NA	NA
10:48819835|48824559	10	48819835	48824559	-	exon	ENSSSCG00000011068,	NA	NA	NA	5	NA	NA	NA	NA
10:48820847|48824559	10	48820847	48824559	-	exon	ENSSSCG00000011068,	64	NA	24	45	20	64	52	71
10:48820847|48827379	10	48820847	48827379	-	exon	ENSSSCG00000011068,	8	NA	NA	9	NA	NA	NA	NA
10:48858718|48860347	10	48858718	48860347	+	exon	ENSSSCG00000011065,	NA	NA	NA	5	NA	14	6	NA
10:48865250|48869700	10	48865250	48869700	+	exon	ENSSSCG00000011065,	NA	NA	NA	5	NA	NA	NA	NA
10:48865250|48873577	10	48865250	48873577	+	exon	ENSSSCG00000011065,	NA	NA	NA	NA	NA	NA	3	NA
10:48869559|48873577	10	48869559	48873577	+	exon	ENSSSCG00000011065,	NA	92	NA	28	25	20	32	18
10:48869562|48873577	10	48869562	48873577	+	exon	ENSSSCG00000011065,	NA	NA	NA	23	14	16	22	16
10:48873272|48873577	10	48873272	48873577	+	exon	ENSSSCG00000011065,	NA	NA	NA	NA	NA	NA	6	NA
10:48892862|48916899	10	48892862	48916899	-	exon	ENSSSCG00000011064,	NA	NA	NA	2	9	NA	NA	NA
10:48901136|48907143	10	48901136	48907143	-	exon	ENSSSCG00000011064,	NA	37	20	NA	NA	8	NA	NA
10:48911448|48916899	10	48911448	48916899	-	exon	ENSSSCG00000011064,	12	122	46	21	40	57	51	22
10:49096488|49099829	10	49096488	49099829	-	intron	ENSSSCG00000011061,	NA	NA	NA	15	3	7	NA	NA
10:49096488|49099914	10	49096488	49099914	-	intron	ENSSSCG00000011061,	6	NA	11	NA	NA	NA	NA	NA
10:49096492|49099914	10	49096492	49099914	-	intron	ENSSSCG00000011061,	NA	49	NA	2	NA	NA	NA	NA
10:49111210|49116435	10	49111210	49116435	-	exon	ENSSSCG00000011061,	NA	NA	NA	NA	NA	NA	22	NA
10:49156827|49173378	10	49156827	49173378	-	exon	ENSSSCG00000030156,	NA	NA	NA	4	NA	4	NA	NA
10:49170972|49173378	10	49170972	49173378	-	exon	ENSSSCG00000030156,	NA	NA	NA	7	NA	7	NA	NA
10:49473240|49482030	10	49473240	49482030	-	intergenic_region	n/a	NA	NA	NA	NA	NA	13	NA	NA
10:50288255|50289324	10	50288255	50289324	+	intron	ENSSSCG00000011071,	NA	45	NA	NA	NA	NA	NA	NA
10:50381461|50386113	10	50381461	50386113	+	exon	ENSSSCG00000028135,	NA	NA	NA	NA	NA	2	NA	NA
10:50648677|50649078	10	50648677	50649078	+	exon	ENSSSCG00000011074,	NA	NA	17	8	29	17	23	8
10:50663344|50665836	10	50663344	50665836	+	exon	ENSSSCG00000011074,	17	NA	NA	7	28	18	7	NA
10:50665747|50667813	10	50665747	50667813	+	exon	ENSSSCG00000011074,	NA	NA	NA	NA	16	6	27	NA
10:50709414|50757421	10	50709414	50757421	-	exon	ENSSSCG00000011075,	NA	NA	NA	NA	NA	3	NA	9
10:52338386|52340200	10	52338386	52340200	+	exon	ENSSSCG00000011079,	NA	NA	NA	NA	NA	9	NA	NA
10:52338386|52355962	10	52338386	52355962	+	exon	ENSSSCG00000011079,	NA	NA	NA	4	NA	NA	NA	NA
10:52929650|52963179	10	52929650	52963179	+	exon	ENSSSCG00000026001,	NA	NA	NA	4	NA	19	7	NA
10:53080963|53085658	10	53080963	53085658	-	exon	ENSSSCG00000011085,	NA	NA	22	NA	NA	NA	NA	NA
10:53089612|53104147	10	53089612	53104147	-	exon	ENSSSCG00000011085,	34	65	7	24	15	22	7	11
10:53089612|53169782	10	53089612	53169782	-	exon	ENSSSCG00000011085,	NA	NA	NA	NA	NA	12	NA	NA
10:53103969|53169782	10	53103969	53169782	-	exon	ENSSSCG00000011085,	NA	NA	NA	NA	NA	10	14	17
10:53103969|53202893	10	53103969	53202893	-	exon	ENSSSCG00000011085,	11	39	NA	4	10	18	NA	NA
10:53137124|53202893	10	53137124	53202893	-	exon	ENSSSCG00000011085,	NA	NA	NA	NA	11	NA	NA	7
10:53144969|53169782	10	53144969	53169782	-	exon	ENSSSCG00000011085,	NA	NA	NA	3	NA	NA	NA	NA
10:53144969|53202893	10	53144969	53202893	-	exon	ENSSSCG00000011085,	NA	NA	24	11	12	16	NA	13
10:53169687|53200168	10	53169687	53200168	-	exon	ENSSSCG00000011085,	17	392	96	11	83	58	46	6
10:53169687|53202893	10	53169687	53202893	-	exon	ENSSSCG00000011085,	460	2206	599	338	353	628	442	345
10:53169687|53227401	10	53169687	53227401	-	exon	ENSSSCG00000011085,	NA	NA	NA	NA	NA	7	NA	NA
10:53197803|53202893	10	53197803	53202893	-	exon	ENSSSCG00000011085,	7	373	131	42	79	120	58	9
10:54974229|54985046	10	54974229	54985046	-	exon	ENSSSCG00000040615,	NA	NA	NA	2	NA	NA	NA	NA
10:54974229|55021427	10	54974229	55021427	-	exon	ENSSSCG00000040615,	NA	88	NA	5	NA	NA	NA	NA
10:54984918|55074784	10	54984918	55074784	-	exon	ENSSSCG00000040615,	2	NA	NA	NA	NA	NA	NA	NA
10:55072263|55074784	10	55072263	55074784	-	exon	ENSSSCG00000040615,	17	NA	NA	3	NA	9	NA	14
10:55199083|55214754	10	55199083	55214754	-	exon	ENSSSCG00000040615,	5	NA	NA	NA	NA	NA	NA	NA
10:55199083|55254072	10	55199083	55254072	-	exon	ENSSSCG00000040615,	NA	NA	NA	NA	5	NA	11	14
10:55214667|55254072	10	55214667	55254072	-	exon	ENSSSCG00000040615,	NA	NA	NA	NA	6	NA	4	NA
10:55248004|55254072	10	55248004	55254072	-	exon	ENSSSCG00000040615,	NA	NA	NA	4	NA	5	NA	12
10:55277361|55288322	10	55277361	55288322	-	exon	ENSSSCG00000040615,	12	NA	NA	NA	2	NA	NA	NA
10:55309611|55323512	10	55309611	55323512	-	exon	ENSSSCG00000040615,	15	NA	NA	NA	NA	NA	NA	NA
10:55323411|55351732	10	55323411	55351732	-	exon	ENSSSCG00000040615,	NA	30	NA	NA	NA	NA	NA	6
10:55344474|55351732	10	55344474	55351732	-	exon	ENSSSCG00000040615,	NA	NA	NA	NA	NA	NA	NA	10
10:55828686|55842852	10	55828686	55842852	+	exon	ENSSSCG00000033395,	NA	NA	13	NA	3	NA	NA	NA
10:55918131|55938896	10	55918131	55938896	+	exon	ENSSSCG00000032896,	NA	39	NA	NA	NA	NA	NA	NA
10:56437592|56440959	10	56437592	56440959	+	intergenic_region	n/a	NA	NA	NA	NA	4	3	NA	7
10:56437592|56478719	10	56437592	56478719	+	intergenic_region	n/a	NA	NA	NA	NA	NA	NA	NA	2
10:56466524|56478719	10	56466524	56478719	+	intergenic_region	n/a	NA	NA	NA	5	NA	12	NA	NA
10:57126906|57137646	10	57126906	57137646	-	exon	ENSSSCG00000011103,	78	173	82	41	135	125	97	100
10:57126906|57168112	10	57126906	57168112	-	exon	ENSSSCG00000011103,	5	44	NA	3	5	NA	NA	NA
10:57126906|57184306	10	57126906	57184306	-	exon	ENSSSCG00000011103,	7	NA	NA	NA	NA	NA	NA	NA
10:57137536|57168112	10	57137536	57168112	-	exon	ENSSSCG00000011103,	5	49	5	3	18	2	13	NA
10:57137536|57236044	10	57137536	57236044	-	exon	ENSSSCG00000011103,	NA	NA	NA	NA	NA	6	NA	NA
10:57167881|57168112	10	57167881	57168112	-	exon	ENSSSCG00000011103,	NA	NA	NA	NA	NA	NA	4	NA
10:57201061|57212680	10	57201061	57212680	-	exon	ENSSSCG00000011103,	NA	NA	NA	4	NA	NA	NA	NA
10:57211007|57236044	10	57211007	57236044	-	exon	ENSSSCG00000011103,	NA	NA	NA	NA	NA	2	NA	6
10:57250368|57252743	10	57250368	57252743	-	exon	ENSSSCG00000011103,	NA	NA	NA	4	8	8	NA	NA
10:57250368|57297790	10	57250368	57297790	-	exon	ENSSSCG00000011103,	9	NA	NA	2	6	7	10	NA
10:5761746|5772004	10	5761746	5772004	+	exon	ENSSSCG00000010811,	NA	NA	NA	2	NA	NA	11	NA
10:5761746|5777849	10	5761746	5777849	+	exon	ENSSSCG00000010811,	NA	NA	NA	3	NA	NA	NA	NA
10:5761746|5812467	10	5761746	5812467	+	exon	ENSSSCG00000010811,	NA	NA	NA	4	NA	NA	NA	NA
10:5770011|5777849	10	5770011	5777849	+	exon	ENSSSCG00000010811,	11	NA	NA	NA	7	NA	NA	NA
10:57704928|57707482	10	57704928	57707482	-	exon	ENSSSCG00000011104,	NA	NA	NA	3	5	NA	NA	NA
10:57731493|57732359	10	57731493	57732359	-	exon	ENSSSCG00000011104,	NA	54	NA	NA	NA	NA	NA	NA
10:57760093|57768401	10	57760093	57768401	-	intron	ENSSSCG00000011104,	NA	NA	NA	9	NA	7	NA	NA
10:57838790|57866461	10	57838790	57866461	+	exon	ENSSSCG00000011106,	20	NA	10	2	NA	5	NA	NA
10:5788969|5797656	10	5788969	5797656	+	exon	ENSSSCG00000010811,	4	NA	28	13	4	13	NA	2
10:5788969|5806269	10	5788969	5806269	+	exon	ENSSSCG00000010811,	NA	NA	NA	NA	NA	4	NA	NA
10:57967789|57968423	10	57967789	57968423	+	intron	ENSSSCG00000011107,	NA	NA	NA	NA	7	6	NA	NA
10:5812067|5812467	10	5812067	5812467	+	exon	ENSSSCG00000010811,	NA	NA	NA	NA	3	NA	9	NA
10:585594|587855	10	585594	587855	-	exon	ENSSSCG00000010801,	NA	NA	7	NA	3	NA	9	NA
10:585594|591729	10	585594	591729	-	exon	ENSSSCG00000010801,	NA	32	NA	NA	NA	13	NA	NA
10:585594|598867	10	585594	598867	-	exon	ENSSSCG00000010801,	13	20	NA	NA	12	6	NA	5
10:591642|598867	10	591642	598867	-	exon	ENSSSCG00000010801,	NA	NA	7	NA	7	NA	NA	NA
10:59798568|59805130	10	59798568	59805130	-	exon	ENSSSCG00000039539,ENSSSCG00000011114,	NA	NA	NA	NA	NA	NA	NA	7
10:59832827|59836887	10	59832827	59836887	-	exon	ENSSSCG00000039539,	NA	NA	NA	NA	NA	7	NA	NA
10:59834812|59836887	10	59834812	59836887	-	exon	ENSSSCG00000039539,	NA	NA	NA	4	NA	NA	NA	NA
10:59898904|59903356	10	59898904	59903356	+	intergenic_region	n/a	15	NA	NA	NA	NA	NA	NA	NA
10:59902577|59903356	10	59902577	59903356	+	exon	ENSSSCG00000011117,	NA	NA	NA	NA	NA	NA	10	NA
10:59913525|59918554	10	59913525	59918554	+	exon	ENSSSCG00000011117,	NA	NA	NA	3	NA	NA	NA	NA
10:59913525|59919743	10	59913525	59919743	+	exon	ENSSSCG00000011117,	155	189	49	68	32	20	24	43
10:59913525|59926809	10	59913525	59926809	+	exon	ENSSSCG00000011117,	48	67	22	20	17	33	47	17
10:59913601|59919743	10	59913601	59919743	+	exon	ENSSSCG00000011117,	NA	NA	NA	NA	NA	NA	NA	3
10:59913601|59926809	10	59913601	59926809	+	exon	ENSSSCG00000011117,	7	NA	NA	2	NA	NA	NA	NA
10:59957365|59963743	10	59957365	59963743	+	exon	ENSSSCG00000011117,	9	NA	21	3	4	NA	5	NA
10:59963604|59970636	10	59963604	59970636	+	exon	ENSSSCG00000011117,	9	108	35	NA	14	10	14	NA
10:59963604|59974190	10	59963604	59974190	+	exon	ENSSSCG00000011117,	NA	75	20	3	20	8	NA	12
10:59970138|59970636	10	59970138	59970636	+	exon	ENSSSCG00000011117,	NA	NA	22	8	NA	4	3	NA
10:59970138|59974190	10	59970138	59974190	+	exon	ENSSSCG00000011117,	NA	29	16	NA	11	13	8	NA
10:60258613|60355127	10	60258613	60355127	+	exon	ENSSSCG00000011120,	NA	NA	NA	13	NA	10	22	NA
10:60334396|60355127	10	60334396	60355127	+	exon	ENSSSCG00000011120,	NA	NA	NA	5	NA	NA	9	NA
10:60348333|60355127	10	60348333	60355127	+	intron	ENSSSCG00000011120,	NA	NA	NA	NA	NA	2	NA	NA
10:60355047|60376785	10	60355047	60376785	+	exon	ENSSSCG00000011120,	NA	NA	NA	NA	NA	NA	4	NA
10:60355047|60380071	10	60355047	60380071	+	exon	ENSSSCG00000011120,	18	NA	NA	NA	NA	NA	NA	NA
10:60368407|60376785	10	60368407	60376785	+	exon	ENSSSCG00000011120,	18	58	NA	NA	NA	NA	NA	NA
10:60584673|60598701	10	60584673	60598701	-	exon	ENSSSCG00000011121,	NA	NA	NA	5	NA	NA	NA	NA
10:63586709|63590209	10	63586709	63590209	-	exon	ENSSSCG00000034086,	7	NA	NA	NA	NA	9	4	2
10:63609227|63610432	10	63609227	63610432	+	exon	ENSSSCG00000033095,	4	NA	NA	NA	NA	NA	NA	NA
10:63617621|63626141	10	63617621	63626141	+	exon	ENSSSCG00000033095,	NA	NA	NA	5	NA	NA	NA	NA
10:63619894|63626141	10	63619894	63626141	+	exon	ENSSSCG00000033095,	NA	128	20	8	19	21	12	16
10:63710293|63713229	10	63710293	63713229	+	exon	ENSSSCG00000011129,	NA	NA	NA	5	38	16	18	NA
10:63710293|63731758	10	63710293	63731758	+	exon	ENSSSCG00000011129,	NA	NA	NA	NA	11	25	22	10
10:63899363|63912175	10	63899363	63912175	+	exon	ENSSSCG00000024480,	37	NA	NA	18	8	42	9	29
10:63908020|63912175	10	63908020	63912175	+	exon	ENSSSCG00000024480,	2	NA	NA	NA	NA	NA	NA	NA
10:641703|649528	10	641703	649528	-	exon	ENSSSCG00000010801,	NA	NA	29	5	6	9	7	9
10:64895437|64899360	10	64895437	64899360	-	exon	ENSSSCG00000011134,	NA	NA	NA	9	NA	NA	NA	NA
10:64895437|64902660	10	64895437	64902660	-	exon	ENSSSCG00000011134,	NA	NA	NA	NA	NA	NA	7	NA
10:65070380|65096637	10	65070380	65096637	-	exon	ENSSSCG00000030030,	NA	NA	NA	4	NA	5	NA	5
10:65174467|65179209	10	65174467	65179209	+	exon	ENSSSCG00000011137,	26	NA	29	27	20	NA	13	9
10:65174467|65191886	10	65174467	65191886	+	exon	ENSSSCG00000011137,	NA	NA	18	5	NA	NA	11	NA
10:65179075|65191886	10	65179075	65191886	+	exon	ENSSSCG00000011137,	42	97	16	11	11	4	22	19
10:65187800|65191886	10	65187800	65191886	+	exon	ENSSSCG00000011137,	14	NA	NA	NA	NA	4	NA	NA
10:65201943|65203703	10	65201943	65203703	-	exon	ENSSSCG00000011136,	NA	NA	NA	7	9	NA	NA	NA
10:65246553|65247076	10	65246553	65247076	-	exon	ENSSSCG00000011136,	NA	NA	NA	NA	NA	19	NA	NA
10:65260532|65262220	10	65260532	65262220	-	intron	ENSSSCG00000011136,	NA	NA	NA	NA	NA	NA	10	NA
10:65684593|65686612	10	65684593	65686612	-	exon	ENSSSCG00000036941,	NA	NA	NA	NA	NA	NA	3	NA
10:66999447|67008252	10	66999447	67008252	+	exon	ENSSSCG00000011157,	NA	NA	NA	4	NA	NA	NA	NA
10:68491183|68499831	10	68491183	68499831	-	exon	ENSSSCG00000029602,	NA	NA	NA	13	NA	NA	NA	2
10:68491183|68512874	10	68491183	68512874	-	exon	ENSSSCG00000029602,	NA	NA	NA	NA	NA	NA	NA	3
10:68491183|68518239	10	68491183	68518239	-	exon	ENSSSCG00000029602,	NA	NA	NA	8	NA	NA	NA	9
10:68498454|68507352	10	68498454	68507352	-	exon	ENSSSCG00000029602,	NA	NA	NA	4	NA	NA	NA	NA
10:68498454|68512874	10	68498454	68512874	-	exon	ENSSSCG00000029602,	NA	NA	NA	NA	NA	4	NA	NA
10:68509412|68518239	10	68509412	68518239	-	exon	ENSSSCG00000029602,	23	78	47	22	NA	29	36	14
10:68512778|68518239	10	68512778	68518239	-	exon	ENSSSCG00000029602,	9	NA	NA	4	NA	5	NA	NA
10:68562244|68562567	10	68562244	68562567	-	exon	ENSSSCG00000028602,	NA	NA	NA	NA	3	NA	NA	NA
10:68645780|68671405	10	68645780	68671405	+	exon	ENSSSCG00000011162,	7	NA	NA	4	NA	NA	5	NA
10:68645780|68684692	10	68645780	68684692	+	exon	ENSSSCG00000011162,	NA	NA	NA	NA	NA	NA	NA	2
10:68645780|68688441	10	68645780	68688441	+	exon	ENSSSCG00000011162,	NA	NA	NA	NA	NA	7	NA	NA
10:68671265|68688441	10	68671265	68688441	+	exon	ENSSSCG00000011162,	38	NA	21	7	NA	9	10	12
10:68684614|68688441	10	68684614	68688441	+	exon	ENSSSCG00000011162,	90	56	59	44	24	31	17	50
10:68959424|68961182	10	68959424	68961182	+	exon	ENSSSCG00000011163,	NA	NA	NA	5	NA	NA	NA	NA
10:68959424|68970531	10	68959424	68970531	+	exon	ENSSSCG00000011163,	22	NA	NA	13	35	27	12	8
10:6899420|6899835	10	6899420	6899835	-	exon	ENSSSCG00000010814,	NA	NA	NA	NA	NA	3	NA	5
10:69175006|69235186	10	69175006	69235186	-	exon	ENSSSCG00000011166,	10	NA	NA	NA	NA	NA	NA	NA
10:69176668|69177271	10	69176668	69177271	-	exon	ENSSSCG00000011166,	NA	NA	NA	NA	NA	6	NA	NA
10:69201376|69235186	10	69201376	69235186	-	exon	ENSSSCG00000011166,	346	160	53	85	58	98	76	89
10:69201376|69246515	10	69201376	69246515	-	exon	ENSSSCG00000011166,	6	NA	NA	NA	NA	NA	NA	NA
10:69212794|69235186	10	69212794	69235186	-	exon	ENSSSCG00000011166,	54	NA	13	50	32	62	57	3
10:69225702|69235186	10	69225702	69235186	-	intron	ENSSSCG00000011166,	NA	NA	NA	NA	NA	NA	5	NA
10:701751|705049	10	701751	705049	-	intron	ENSSSCG00000031991,ENSSSCG00000032055,	NA	NA	NA	2	NA	NA	NA	9
10:704936|713164	10	704936	713164	-	exon	ENSSSCG00000032055,	NA	57	NA	NA	NA	10	8	NA
10:734757|761696	10	734757	761696	+	exon	ENSSSCG00000010802,	NA	NA	NA	5	NA	5	NA	NA
10:8265577|8271193	10	8265577	8271193	+	exon	ENSSSCG00000027846,	267	1460	266	111	229	276	181	92
10:8265577|8271414	10	8265577	8271414	+	intron	ENSSSCG00000027846,	4	NA	NA	NA	NA	22	10	8
10:8382470|8384507	10	8382470	8384507	+	exon	ENSSSCG00000010816,	NA	NA	NA	NA	NA	6	NA	NA
10:8382470|8386109	10	8382470	8386109	+	exon	ENSSSCG00000010816,	NA	NA	NA	NA	NA	20	7	NA
10:9591486|9600232	10	9591486	9600232	-	exon	ENSSSCG00000010821,	NA	NA	NA	NA	NA	9	NA	NA
10:9605707|9614246	10	9605707	9614246	-	exon	ENSSSCG00000010821,	NA	NA	NA	3	NA	NA	NA	NA
10:9664564|9670194	10	9664564	9670194	-	exon	ENSSSCG00000010822,	NA	NA	NA	NA	NA	8	NA	NA
10:9664564|9672214	10	9664564	9672214	-	exon	ENSSSCG00000010822,	27	37	17	4	NA	4	NA	13
10:9672166|9678264	10	9672166	9678264	-	exon	ENSSSCG00000010822,	NA	NA	NA	3	NA	NA	NA	NA
10:9739375|9739872	10	9739375	9739872	-	exon	ENSSSCG00000010824,	NA	NA	NA	3	NA	2	NA	NA
10:9760905|9769463	10	9760905	9769463	-	intron	ENSSSCG00000010824,	NA	80	NA	NA	NA	NA	NA	NA
10:9780248|9786151	10	9780248	9786151	-	exon	ENSSSCG00000010824,	NA	NA	NA	NA	NA	7	14	5
10:9780248|9808667	10	9780248	9808667	-	exon	ENSSSCG00000010824,	14	NA	NA	NA	NA	NA	NA	NA
11:1002788|1004282	11	1002788	1004282	+	intron	ENSSSCG00000009270,	NA	NA	NA	NA	NA	6	NA	NA
11:10984951|11001848	11	10984951	11001848	-	intergenic_region	n/a	NA	NA	NA	NA	NA	6	NA	NA
11:11156485|11161359	11	11156485	11161359	+	exon	ENSSSCG00000034348,	NA	13	NA	NA	NA	NA	NA	NA
11:11156485|11181394	11	11156485	11181394	+	exon	ENSSSCG00000034348,	27	NA	22	NA	9	17	NA	8
11:11156485|11209651	11	11156485	11209651	+	exon	ENSSSCG00000034348,	20	NA	NA	NA	NA	NA	NA	NA
11:1125630|1128292	11	1125630	1128292	-	exon	ENSSSCG00000009276,	NA	NA	NA	4	8	NA	11	NA
11:1125630|1141776	11	1125630	1141776	-	exon	ENSSSCG00000009276,	10	NA	NA	3	NA	NA	NA	NA
11:1125630|1163643	11	1125630	1163643	-	exon	ENSSSCG00000009276,	NA	NA	NA	6	NA	NA	NA	5
11:1141224|1141776	11	1141224	1141776	-	exon	ENSSSCG00000009276,	32	53	NA	134	41	75	62	71
11:1141224|1162797	11	1141224	1162797	-	exon	ENSSSCG00000009276,	NA	NA	NA	5	NA	NA	NA	NA
11:1141224|1163643	11	1141224	1163643	-	exon	ENSSSCG00000009276,	NA	NA	NA	37	54	66	50	34
11:1141224|1175446	11	1141224	1175446	-	exon	ENSSSCG00000009276,	8	NA	NA	NA	NA	5	NA	NA
11:11593798|11613286	11	11593798	11613286	+	exon	ENSSSCG00000034348,	NA	NA	NA	NA	6	NA	NA	NA
11:1175308|1186009	11	1175308	1186009	-	exon	ENSSSCG00000009276,	NA	NA	NA	2	NA	NA	NA	NA
11:12329784|12332198	11	12329784	12332198	-	exon	ENSSSCG00000024635,	NA	NA	NA	NA	NA	7	NA	NA
11:1253856|1254400	11	1253856	1254400	-	exon	ENSSSCG00000036326,	NA	NA	NA	NA	NA	NA	8	NA
11:12828703|12838682	11	12828703	12838682	-	exon	ENSSSCG00000009359,	NA	NA	NA	NA	NA	10	3	NA
11:12828703|12838685	11	12828703	12838685	-	exon	ENSSSCG00000009359,	NA	32	NA	12	22	24	NA	9
11:12838255|12838685	11	12838255	12838685	-	exon	ENSSSCG00000009359,	NA	NA	NA	NA	NA	NA	6	NA
11:12846381|12862293	11	12846381	12862293	-	exon	ENSSSCG00000009359,	6	NA	NA	NA	NA	NA	NA	NA
11:12854807|12862293	11	12854807	12862293	-	exon	ENSSSCG00000009359,	NA	NA	NA	NA	6	NA	NA	NA
11:12858353|12862293	11	12858353	12862293	-	exon	ENSSSCG00000009359,	NA	171	63	5	67	52	43	8
11:1317565|1317882	11	1317565	1317882	-	exon	ENSSSCG00000028249,	NA	NA	NA	NA	NA	NA	8	NA
11:13246347|13262673	11	13246347	13262673	+	exon	ENSSSCG00000047188,ENSSSCG00000047553,	15	NA	NA	NA	NA	NA	NA	NA
11:13330903|13349742	11	13330903	13349742	-	exon	ENSSSCG00000009362,	NA	NA	NA	NA	NA	NA	21	3
11:1341589|1355348	11	1341589	1355348	-	exon	ENSSSCG00000026744,	NA	NA	NA	5	NA	NA	NA	NA
11:1341589|1364698	11	1341589	1364698	-	exon	ENSSSCG00000026744,	NA	NA	NA	NA	NA	7	5	NA
11:1341589|1371291	11	1341589	1371291	-	exon	ENSSSCG00000026744,	NA	NA	NA	NA	NA	9	NA	NA
11:1355228|1357682	11	1355228	1357682	-	exon	ENSSSCG00000026744,	4	NA	NA	NA	NA	8	NA	NA
11:1355228|1364698	11	1355228	1364698	-	exon	ENSSSCG00000026744,	3	NA	NA	10	19	23	14	7
11:1355228|1371291	11	1355228	1371291	-	exon	ENSSSCG00000026744,	NA	NA	NA	6	NA	NA	9	NA
11:1364578|1371291	11	1364578	1371291	-	exon	ENSSSCG00000026744,	NA	NA	NA	NA	NA	2	NA	NA
11:1364578|1376231	11	1364578	1376231	-	exon	ENSSSCG00000026744,	NA	NA	15	4	5	8	24	6
[truncated: 11,201 more rows]

## Sheet: Supplementary Table S2
Table S2. The counts of the back-spliced junction reads of 8 samples were normalized as the spliced reads per billion mapping (SRPBM)
circRNA_ID	R1	R2	R3	R4	S1	S2	S3	S4
1:100427192|100437860	0	0	0	103.539	241.59	86.2822	0	0
1:100589850|100592240	0	0	0	0	0	0	0	86.2822
1:100589850|100597672	0	0	379.642	138.052	224.334	0	241.59	172.564
1:100589850|100603238	1276.98	4245.09	1052.64	1035.39	1622.11	1397.77	793.796	673.001
1:100589850|100613174	3088.9	8904.32	2122.54	1328.75	3641.11	3675.62	3848.19	2208.82
1:100589850|100624993	0	0	0	0	0	293.36	86.2822	0
1:100589850|100626668	0	0	293.36	0	69.0258	224.334	172.564	0
1:100589850|100626714	0	0	0	86.2822	0	0	0	0
1:100592211|100597672	0	0	0	0	0	0	138.052	0
1:100597460|100603238	241.59	0	0	69.0258	69.0258	120.795	224.334	138.052
1:100597460|100613174	138.052	0	0	155.308	103.539	155.308	345.129	69.0258
1:100601423|100613174	0	0	189.821	0	189.821	0	0	0
1:10070672|10099544	0	0	0	0	241.59	0	155.308	0
1:10099395|10175846	0	0	0	379.642	0	0	0	224.334
1:10161698|10175846	0	0	0	69.0258	0	0	0	0
1:103695963|103697703	34.5129	0	0	69.0258	103.539	276.103	120.795	0
1:103695963|103738168	0	0	362.385	51.7693	51.7693	0	155.308	0
1:103718639|103738168	224.334	3986.24	0	241.59	569.463	241.59	120.795	310.616
1:103719770|103738168	0	0	517.693	276.103	189.821	189.821	138.052	69.0258
1:103798188|103815098	0	0	0	0	0	120.795	0	51.7693
1:104454418|104458383	0	0	0	86.2822	103.539	258.847	0	0
1:104748096|104774676	138.052	0	0	0	34.5129	138.052	0	103.539
1:104764629|104774676	172.564	0	0	0	362.385	0	224.334	0
1:105985062|106000228	500.437	0	0	103.539	189.821	258.847	0	34.5129
1:105987822|106000228	569.463	1742.9	396.898	310.616	224.334	586.719	1173.44	396.898
1:105998541|106000228	0	0	0	172.564	483.18	103.539	448.668	0
1:106148090|106150609	1639.36	3830.93	603.976	949.104	1501.31	1656.62	1673.87	0
1:106148090|106171073	0	0	0	138.052	0	0	0	0
1:106150521|106171073	207.077	0	0	0	0	0	0	0
1:106314173|106317699	189.821	0	0	34.5129	86.2822	120.795	396.898	0
1:106314173|106339367	207.077	0	0	51.7693	0	0	0	0
1:106664464|106665739	0	0	0	0	0	69.0258	0	0
1:106664464|106732919	224.334	0	0	0	0	0	0	0
1:106685578|106732919	0	0	0	0	172.564	207.077	0	0
1:106906455|106907708	0	0	0	0	0	189.821	0	0
1:106913171|106917338	0	0	0	0	0	189.821	552.206	138.052
1:106923369|106926985	0	0	0	0	0	69.0258	0	0
1:106923369|106926988	431.411	0	0	276.103	1121.67	1276.98	0	189.821
1:107028044|107030681	0	0	0	51.7693	0	0	0	0
1:107028044|107031624	276.103	0	0	103.539	0	86.2822	0	172.564
1:107535162|107553238	983.617	2795.54	138.052	362.385	724.771	880.079	845.566	293.36
1:107552365|107553238	1018.13	1898.21	673.001	742.027	431.411	811.053	327.872	500.437
1:107615564|107619390	0	0	258.847	0	0	0	0	0
1:107763496|107763896	0	1035.39	0	310.616	155.308	414.155	483.18	103.539
1:107918199|107919548	0	0	0	34.5129	0	0	0	0
1:108248956|108249911	0	0	0	0	138.052	0	0	0
1:108248956|108257690	0	0	224.334	0	0	0	0	0
1:108326426|108328989	172.564	0	0	0	0	0	0	0
1:108367819|108371115	0	0	0	51.7693	0	0	0	0
1:108367819|108374505	0	0	0	34.5129	138.052	51.7693	0	0
1:108367819|108378824	0	0	0	0	0	0	0	51.7693
1:108385212|108386218	0	0	0	0	0	69.0258	0	0
1:108447646|108459584	86.2822	0	0	0	0	0	0	0
1:108459471|108468465	207.077	0	103.539	0	0	86.2822	0	0
1:108459471|108486823	1397.77	2985.36	396.898	138.052	155.308	310.616	362.385	396.898
1:108482616|108486823	552.206	3761.9	1207.95	1725.64	1276.98	2519.44	1294.23	673.001
1:108781124|108782411	0	0	155.308	0	0	0	0	0
1:108977201|109001833	0	0	0	0	379.642	0	51.7693	0
1:108996646|109001833	483.18	0	0	172.564	465.924	258.847	448.668	155.308
1:10906|18696	51.7693	0	0	34.5129	0	103.539	0	120.795
1:109401152|109410390	0	0	0	0	86.2822	0	0	0
1:109475381|109475967	0	0	189.821	51.7693	120.795	207.077	690.258	0
1:109966724|109975692	0	0	0	51.7693	172.564	224.334	0	414.155
1:109970586|109975692	0	0	0	241.59	86.2822	0	0	0
1:110034206|110039341	0	224.334	0	0	0	0	0	0
1:110034206|110042154	103.539	0	0	0	0	0	0	0
1:110043814|110045873	0	0	0	86.2822	0	0	0	0
1:110045644|110048559	0	0	0	34.5129	0	0	0	0
1:111475970|111476500	0	0	0	0	0	0	0	69.0258
1:112355748|112359628	0	0	0	0	103.539	0	0	0
1:112390594|112392047	0	0	0	0	69.0258	0	0	0
1:112602208|112603519	0	0	0	138.052	0	0	0	0
1:112802693|112817568	0	0	0	0	0	120.795	0	0
1:112875696|112885058	86.2822	0	0	69.0258	0	0	0	0
1:112924141|112928033	103.539	0	0	0	0	0	0	0
1:112938660|112939007	0	0	345.129	0	172.564	120.795	155.308	120.795
1:112966183|112967643	0	0	0	0	0	0	69.0258	0
1:112966183|112968972	0	1087.16	0	0	0	207.077	414.155	0
1:112967548|112974578	0	1622.11	0	0	276.103	138.052	0	172.564
1:112968880|112974578	0	0	0	0	86.2822	0	0	69.0258
1:112981689|112986241	0	0	0	0	0	172.564	0	0
1:112985922|112996761	0	0	0	86.2822	0	0	0	0
1:112996635|113013582	1363.26	1035.39	880.079	1069.9	1000.87	1466.8	603.976	655.745
1:113012687|113013582	396.898	0	293.36	69.0258	327.872	155.308	414.155	69.0258
1:113097707|113101112	534.95	3710.14	845.566	483.18	828.309	862.822	759.284	86.2822
1:113097707|113102025	36445.6	354275	68404.5	35185.9	64728.9	70320	58585.6	16773.3
1:113097707|113116114	0	0	0	138.052	379.642	155.308	448.668	0
1:113097707|113131324	0	0	0	0	0	0	0	103.539
1:113100915|113102025	155.308	0	1276.98	500.437	293.36	362.385	759.284	310.616
1:113100915|113131324	0	742.027	0	0	0	0	0	0
1:113120458|113121802	0	0	0	0	0	0	0	69.0258
1:113120458|113126509	0	0	0	0	0	0	120.795	0
1:113128000|113128579	11993.2	24624.9	6246.83	4969.86	7472.04	8628.22	10474.7	4003.49
1:113128000|113131324	345.129	0	293.36	276.103	207.077	379.642	276.103	86.2822
1:113217208|113238518	0	0	0	86.2822	0	0	0	0
1:113320667|113362747	0	0	0	0	0	103.539	0	0
1:113372048|113377340	0	0	0	86.2822	34.5129	0	0	0
1:113388539|113392369	224.334	0	0	0	0	0	0	0
1:113972968|113989630	0	0	0	0	0	120.795	69.0258	0
1:114510778|114523148	0	0	0	51.7693	86.2822	0	0	0
1:114510778|114525646	534.95	2260.59	483.18	172.564	569.463	379.642	327.872	310.616
1:114523013|114525646	0	0	189.821	0	120.795	0	0	0
1:114716401|114727059	103.539	0	0	0	138.052	0	0	0
1:114716401|114740195	0	0	0	0	0	69.0258	0	0
1:114878718|114881141	0	0	0	0	0	0	120.795	0
1:114880144|114881141	0	0	0	0	0	0	69.0258	0
1:114881039|114903534	0	0	0	51.7693	0	0	103.539	0
1:114881039|114915607	0	0	0	0	0	0	0	138.052
1:115244389|115250113	224.334	1259.72	293.36	241.59	103.539	345.129	414.155	138.052
1:115244389|115263755	707.514	2191.57	0	276.103	310.616	138.052	517.693	86.2822
1:115244389|115277011	0	0	0	0	120.795	120.795	0	0
1:115249811|115263755	224.334	0	0	0	0	0	0	0
1:115263339|115263755	0	0	0	51.7693	0	0	0	0
1:115270673|115274463	0	0	0	0	0	0	0	51.7693
1:115553445|115579538	3416.78	6522.94	1604.85	1363.26	1087.16	1259.72	1190.69	1328.75
1:115553445|115585772	776.54	1604.85	811.053	310.616	276.103	241.59	414.155	207.077
1:115553445|115595480	0	0	0	69.0258	0	0	34.5129	0
1:115575635|115585772	293.36	0	0	0	0	0	0	120.795
1:115575635|115595480	155.308	0	0	138.052	0	0	120.795	86.2822
1:115734903|115820705	0	0	0	0	120.795	120.795	0	86.2822
1:115818646|115820705	0	0	0	0	86.2822	0	0	0
1:11584817|11596113	0	0	0	86.2822	0	0	0	0
1:115857184|115859487	0	0	0	69.0258	0	0	0	0
1:116401169|116425776	0	0	0	34.5129	0	0	0	0
1:11646042|11647294	0	759.284	0	0	0	0	0	0
1:116466531|116484453	0	0	0	0	69.0258	69.0258	0	0
1:11656690|11658867	379.642	0	0	0	224.334	224.334	155.308	276.103
1:116579031|116594933	0	0	0	0	0	155.308	0	0
1:11716217|11735531	0	0	0	120.795	0	138.052	0	0
1:11731352|11735531	138.052	0	0	155.308	0	86.2822	0	103.539
1:119147938|119152992	0	862.822	224.334	69.0258	0	0	0	51.7693
1:119246117|119252920	0	0	0	0	0	0	172.564	0
1:119275121|119298597	0	0	0	0	86.2822	0	0	0
1:119424605|119429584	0	0	0	86.2822	0	0	0	0
1:119424605|119433463	0	0	0	69.0258	0	0	207.077	0
1:119424605|119449446	0	0	0	0	0	51.7693	0	0
1:119487614|119500634	1000.87	1501.31	310.616	241.59	586.719	327.872	0	362.385
1:119727110|119740313	0	0	0	51.7693	0	0	0	0
1:119728606|119735315	0	0	172.564	0	103.539	138.052	138.052	34.5129
1:119735151|119740313	465.924	1466.8	552.206	310.616	414.155	569.463	742.027	258.847
1:119738115|119740313	327.872	0	465.924	224.334	189.821	534.95	379.642	362.385
1:119739121|119740313	0	0	0	86.2822	0	0	155.308	0
1:119865429|119884431	0	0	0	0	0	51.7693	0	0
1:119871910|119878715	0	0	0	155.308	189.821	155.308	189.821	189.821
1:119871910|119884431	0	0	379.642	0	0	0	0	103.539
1:119871910|119905302	0	0	0	0	189.821	0	0	0
1:119874679|119878715	0	0	0	0	0	0	224.334	0
1:119874679|119884431	207.077	1397.77	0	0	0	51.7693	155.308	120.795
1:119876497|119878715	86.2822	1432.28	276.103	120.795	724.771	569.463	431.411	34.5129
1:119905146|119909321	638.488	3295.98	569.463	845.566	517.693	983.617	724.771	724.771
1:12041132|12042596	0	931.848	0	0	0	0	0	0
1:12041132|12043885	120.795	0	0	224.334	0	120.795	0	0
1:12053595|12060454	0	0	0	103.539	0	0	120.795	0
1:12056480|12060454	0	1069.9	241.59	120.795	34.5129	120.795	0	86.2822
1:12056480|12061089	0	0	0	0	0	86.2822	0	0
1:12058732|12061089	172.564	0	0	0	0	0	0	0
1:12071470|12086591	0	0	0	0	138.052	0	0	0
1:121096268|121097348	0	0	0	0	172.564	0	0	0
1:121097166|121104566	103.539	0	0	0	34.5129	0	0	0
1:121098416|121104566	172.564	0	0	0	0	155.308	0	0
1:121116155|121116999	138.052	0	0	0	207.077	138.052	362.385	0
1:121116155|121119939	0	0	0	138.052	0	51.7693	983.617	86.2822
1:121160753|121168527	207.077	0	0	0	69.0258	155.308	0	0
1:121160753|121179866	0	0	0	0	0	120.795	0	0
1:121168314|121176242	0	0	0	0	0	120.795	0	0
1:121172071|121176242	0	0	0	0	0	51.7693	0	0
1:121172071|121178619	0	0	0	120.795	0	0	0	86.2822
1:121172071|121182126	0	0	0	103.539	0	138.052	0	0
1:121173353|121178619	0	1207.95	0	0	0	0	138.052	0
1:121192913|121197117	569.463	0	0	534.95	379.642	603.976	362.385	120.795
1:121213867|121216490	103.539	0	0	120.795	172.564	0	189.821	0
1:121213867|121218041	0	0	0	0	138.052	0	0	0
1:121217310|121230821	0	0	0	0	69.0258	138.052	0	207.077
1:121217326|121228255	1121.67	1415.03	0	207.077	603.976	707.514	500.437	258.847
1:121217326|121230821	3572.08	6505.68	1138.93	1501.31	2329.62	2398.65	1518.57	845.566
1:121217326|121235683	258.847	0	0	0	69.0258	189.821	0	120.795
1:121217326|121238262	0	0	0	0	172.564	86.2822	0	0
1:121313108|121335644	0	0	0	0	0	224.334	0	0
1:121330342|121335034	534.95	0	586.719	103.539	655.745	552.206	586.719	327.872
1:121334814|121335034	0	0	0	0	172.564	0	0	0
1:121334814|121335644	0	0	224.334	103.539	0	241.59	120.795	0
1:121335500|121350467	0	0	0	0	0	0	189.821	0
1:121338445|121348284	120.795	0	0	0	0	0	0	0
1:121338445|121357418	138.052	0	0	0	0	0	0	0
1:121343117|121348284	759.284	4952.6	759.284	569.463	1346	1052.64	1104.41	465.924
1:121454891|121464032	0	0	0	189.821	0	0	0	0
1:121454891|121481863	120.795	0	0	0	0	0	0	0
1:121731741|121738042	310.616	966.361	207.077	172.564	379.642	638.488	983.617	155.308
1:121888700|121896972	0	0	0	0	86.2822	0	0	0
1:122426084|122444476	327.872	0	0	0	0	0	0	0
1:122494128|122504076	120.795	0	0	0	0	0	0	0
1:122494128|122514658	155.308	0	0	189.821	276.103	189.821	0	69.0258
1:122494128|122533808	138.052	0	0	0	0	0	0	0
1:122565598|122565937	0	0	0	0	0	0	172.564	0
1:122581929|122616831	0	0	0	0	0	0	138.052	0
1:122652352|122664384	0	0	0	0	138.052	0	0	0
1:122652352|122666520	0	0	34.5129	0	51.7693	0	0	0
1:122652352|122668343	0	0	0	120.795	0	0	0	0
1:122765929|122771426	0	0	0	86.2822	86.2822	0	0	0
1:122910175|122913325	155.308	0	0	0	86.2822	0	0	0
1:122962994|122967374	103.539	0	51.7693	0	0	0	0	0
1:1233510|1239619	155.308	0	0	103.539	0	0	293.36	0
1:1233510|1289358	0	0	0	86.2822	0	0	155.308	483.18
1:12353964|12362794	138.052	0	293.36	0	0	0	0	0
1:12353964|12373696	0	0	0	34.5129	0	0	0	0
1:123607338|123610250	0	0	0	0	0	0	86.2822	0
1:12361987|12362794	0	0	0	0	0	103.539	0	0
1:12361987|12369944	0	0	0	0	0	103.539	0	0
1:123644822|123671511	0	0	0	0	0	0	189.821	0
1:12381442|12388087	0	0	0	0	0	0	0	120.795
1:12382021|12388087	0	0	0	0	0	120.795	0	0
1:125931202|125940780	0	0	0	0	0	51.7693	0	0
1:126078503|126082755	0	0	0	69.0258	0	0	0	0
1:126088916|126091137	155.308	0	345.129	69.0258	0	0	138.052	207.077
1:126102976|126114467	86.2822	0	155.308	138.052	51.7693	69.0258	138.052	293.36
1:126111177|126114467	138.052	0	0	155.308	86.2822	0	138.052	120.795
1:126111177|126114986	0	0	0	34.5129	0	0	0	0
1:126169042|126174995	138.052	0	189.821	120.795	258.847	0	0	0
1:1262952|1279972	120.795	0	0	241.59	51.7693	379.642	0	396.898
1:126674492|126678967	224.334	1276.98	862.822	500.437	1328.75	1725.64	862.822	276.103
1:126930995|126932539	0	0	0	0	0	120.795	0	0
1:127004146|127007054	0	0	0	34.5129	172.564	0	0	0
1:127053481|127053985	0	0	0	0	0	51.7693	0	0
1:127053481|127059116	0	534.95	0	0	0	207.077	0	0
1:127053481|127068976	207.077	0	0	0	0	0	0	0
1:127058901|127067039	0	0	0	0	0	138.052	0	0
1:127066890|127090833	0	1173.44	327.872	34.5129	0	0	0	86.2822
1:127175568|127177694	0	0	0	189.821	0	69.0258	0	0
1:127175568|127207695	621.232	914.591	0	172.564	189.821	759.284	345.129	241.59
1:127195769|127196307	51.7693	4780.03	1156.18	569.463	966.361	1449.54	1225.21	621.232
1:127195769|127202772	0	0	0	0	103.539	0	0	69.0258
1:127694223|127697928	0	0	276.103	155.308	0	0	120.795	0
1:127695623|127697928	0	1242.46	0	0	0	0	0	0
1:127746552|127748026	742.027	2226.08	586.719	155.308	172.564	293.36	500.437	0
1:127746552|127748761	1639.36	2467.67	742.027	845.566	1449.54	1035.39	1673.87	483.18
1:127748574|127750235	0	0	310.616	0	0	0	0	0
1:127749657|127750235	0	0	0	0	0	0	0	86.2822
1:127749867|127750235	120.795	0	0	0	0	0	0	0
1:127787936|127788700	0	0	345.129	465.924	155.308	414.155	379.642	120.795
1:127787936|127794235	0	0	0	0	103.539	0	0	0
1:1279137|1289358	86.2822	0	0	189.821	86.2822	258.847	241.59	534.95
1:127924845|127925571	0	0	0	0	51.7693	0	0	0
1:127972861|127977436	0	0	0	0	0	0	51.7693	69.0258
1:127977231|127987394	276.103	0	0	0	69.0258	172.564	69.0258	310.616
1:127998645|128008819	0	0	0	0	0	0	0	120.795
1:128003103|128003586	0	0	0	0	86.2822	172.564	0	0
1:128003103|128008819	189.821	0	0	0	0	0	0	0
1:128037019|128039298	189.821	0	0	241.59	0	465.924	224.334	120.795
1:128073030|128074068	0	0	0	0	0	86.2822	0	0
1:128101724|128109814	0	0	0	0	0	103.539	0	0
1:128108746|128114990	0	0	0	120.795	0	138.052	0	69.0258
1:128119613|128120765	0	0	0	172.564	138.052	0	0	0
1:128198|132692	0	0	0	51.7693	0	0	0	0
1:128261241|128261521	0	0	0	0	0	0	51.7693	0
1:128273663|128295890	0	0	0	0	69.0258	0	0	0
1:128284940|128303784	69.0258	0	0	0	0	138.052	0	0
1:128288806|128295890	224.334	0	0	0	0	0	0	86.2822
1:128292703|128295890	379.642	0	224.334	69.0258	189.821	293.36	86.2822	155.308
1:128292703|128303784	362.385	0	0	69.0258	0	0	0	0
1:128401431|128409218	0	0	0	0	51.7693	0	0	103.539
1:128401431|128412151	155.308	0	0	0	69.0258	0	0	0
1:128401431|128418449	224.334	0	0	69.0258	120.795	0	293.36	0
1:128404514|128409218	0	914.591	0	0	0	0	0	0
1:128405780|128409218	0	0	0	0	0	138.052	103.539	0
1:128423905|128436655	0	0	0	0	0	0	138.052	0
1:128423905|128441443	0	0	0	0	0	120.795	0	0
1:128427695|128431926	0	0	120.795	0	0	0	0	0
1:128435415|128447960	0	0	0	51.7693	0	0	86.2822	0
1:128452957|128459400	120.795	0	0	0	120.795	0	0	0
1:128517403|128521610	155.308	1225.21	0	69.0258	0	0	0	0
1:128517403|128531330	0	69.0258	0	0	0	34.5129	0	0
1:128679848|128698284	0	0	0	0	0	0	189.821	0
1:128852873|128864219	0	0	0	0	0	69.0258	0	0
1:128864102|128866434	0	0	224.334	0	0	189.821	0	0
1:128941013|128942193	0	0	0	34.5129	0	0	69.0258	0
1:128941013|128945366	0	0	0	86.2822	207.077	293.36	258.847	138.052
1:128944061|128945366	0	0	0	0	0	0	327.872	0
1:129047064|129064584	0	0	0	0	0	0	86.2822	0
1:129053475|129078630	0	0	0	0	0	0	120.795	0
1:129053475|129085684	0	0	0	0	0	207.077	0	0
1:129062737|129078630	241.59	2277.85	0	189.821	500.437	897.335	465.924	189.821
1:129062737|129085684	172.564	0	0	86.2822	86.2822	0	0	0
1:129064488|129085684	0	0	0	0	0	189.821	0	0
1:129114501|129121595	120.795	0	0	0	0	0	0	0
1:129597881|129611674	0	0	0	103.539	0	0	0	0
1:129601956|129608192	0	0	0	0	258.847	0	0	0
1:129601956|129611674	0	0	0	86.2822	0	0	0	0
1:129651197|129662208	362.385	1466.8	0	276.103	673.001	586.719	724.771	120.795
1:129659979|129662208	0	0	0	103.539	0	0	0	0
1:129687076|129688206	1570.34	2450.41	845.566	1069.9	1138.93	2157.06	1622.11	828.309
1:129855806|129856183	0	0	0	0	0	51.7693	120.795	0
1:129909907|129913699	0	0	0	207.077	0	138.052	258.847	0
1:129988313|129990525	0	517.693	500.437	172.564	293.36	276.103	379.642	69.0258
1:129998108|130001610	0	0	0	0	0	0	0	34.5129
1:129998108|130029610	0	0	0	0	103.539	0	0	0
1:130001468|130015941	0	0	0	0	0	0	189.821	0
1:130010433|130015941	0	0	0	0	0	120.795	0	0
1:130010433|130029610	345.129	1311.49	379.642	120.795	224.334	396.898	189.821	0
1:130012096|130015941	0	0	0	0	0	0	120.795	0
1:130015785|130016756	138.052	0	0	0	0	0	0	0
1:130015785|130029610	69.0258	0	155.308	0	51.7693	224.334	0	0
1:130016613|130029610	0	0	0	0	0	0	172.564	0
1:130089894|130103599	0	0	224.334	34.5129	103.539	0	86.2822	138.052
1:130240500|130242062	0	552.206	155.308	69.0258	0	103.539	0	0
1:130240500|130252032	103.539	0	0	0	0	0	0	0
1:130247720|130256849	241.59	0	293.36	103.539	155.308	189.821	138.052	69.0258
1:130251837|130256849	0	0	0	0	138.052	86.2822	103.539	0
1:130255152|130256849	276.103	0	0	310.616	69.0258	0	0	0
1:130268080|130275035	207.077	0	0	655.745	448.668	1294.23	1018.13	310.616
1:130268080|130277126	310.616	0	362.385	414.155	724.771	673.001	690.258	379.642
1:130274868|130277126	0	0	0	51.7693	172.564	0	224.334	155.308
1:130274868|130278467	0	0	0	0	0	0	0	69.0258
1:130275526|130277126	0	0	0	34.5129	276.103	69.0258	0	0
1:130301579|130324589	0	0	0	0	69.0258	0	0	0
1:130625416|130628238	0	0	517.693	86.2822	0	0	0	0
1:130660893|130676496	0	0	0	0	0	0	155.308	0
1:130665720|130676496	0	0	0	0	0	172.564	172.564	0
1:130670207|130676496	0	0	0	155.308	51.7693	0	51.7693	224.334
1:130672232|130686521	172.564	897.335	0	0	0	258.847	0	0
1:130672232|130687333	500.437	1742.9	189.821	241.59	86.2822	241.59	155.308	120.795
1:130672232|130688145	0	0	0	51.7693	0	0	0	120.795
1:130686423|130688145	0	0	0	138.052	69.0258	0	0	0
1:130922130|130922571	0	0	0	0	0	86.2822	0	0
1:131098976|131104224	0	0	0	0	0	120.795	138.052	310.616
1:131103657|131105173	0	0	0	0	0	0	86.2822	0
1:131103657|131106285	0	0	0	103.539	34.5129	0	0	0
1:131105040|131111716	0	0	431.411	0	0	0	51.7693	86.2822
1:131106011|131120613	0	0	327.872	0	69.0258	86.2822	0	0
1:131111611|131114296	0	0	138.052	276.103	69.0258	224.334	86.2822	0
1:131111611|131120613	1363.26	2536.7	0	655.745	586.719	483.18	724.771	690.258
1:131113576|131120613	103.539	1311.49	0	34.5129	0	138.052	172.564	86.2822
1:131130570|131140440	0	0	0	51.7693	0	0	0	0
1:131284456|131288341	0	0	0	0	138.052	0	0	0
1:131293724|131297222	0	0	0	0	0	51.7693	0	0
1:131317115|131331148	0	0	0	0	0	189.821	0	0
1:131326820|131331148	0	0	0	34.5129	0	0	0	0
1:131326820|131340853	293.36	0	293.36	155.308	396.898	207.077	310.616	276.103
1:131698662|131699172	69.0258	0	0	0	0	0	0	0
1:131735681|131736106	0	0	258.847	0	0	103.539	69.0258	103.539
1:131736845|131737630	0	0	0	0	0	0	120.795	0
1:132799814|132808127	0	0	0	0	0	86.2822	0	0
1:132924804|132963031	172.564	0	0	51.7693	0	86.2822	0	0
1:132940280|132963031	0	0	396.898	86.2822	0	0	120.795	86.2822
1:13475735|13479298	172.564	569.463	0	0	0	0	0	0
1:135931968|135933024	0	0	0	0	69.0258	0	0	120.795
1:136157112|136164328	0	862.822	0	0	293.36	189.821	138.052	0
1:136158848|136161624	0	1311.49	0	0	0	258.847	0	0
1:136175602|136179661	155.308	0	0	0	0	155.308	0	0
1:136190466|136195600	0	0	0	0	86.2822	0	0	0
1:136190466|136199337	51.7693	500.437	0	0	0	0	189.821	0
1:136226171|136229651	345.129	1760.16	293.36	103.539	103.539	517.693	120.795	138.052
1:136226171|136233586	0	0	0	0	69.0258	51.7693	189.821	0
1:136233203|136233586	0	0	0	0	0	0	0	51.7693
1:136505732|136507199	0	0	0	0	0	103.539	0	0
1:136514577|136517183	0	0	0	0	0	0	0	51.7693
1:136730346|136735490	0	0	0	0	86.2822	0	0	0
1:136989098|137026598	0	0	0	51.7693	0	0	0	0
1:137005629|137026598	0	0	224.334	0	0	0	138.052	0
1:137118629|137120599	0	0	0	0	0	51.7693	51.7693	0
1:137638041|137638586	1794.67	0	207.077	1259.72	707.514	1777.41	1087.16	1069.9
1:138468428|138472413	0	0	0	103.539	0	0	0	0
1:138468428|138486301	0	0	0	86.2822	69.0258	103.539	0	0
1:138468625|138472413	120.795	0	0	0	0	0	0	0
1:138471133|138472413	155.308	0	0	103.539	103.539	0	0	69.0258
1:139003119|139009572	0	0	0	0	0	0	0	138.052
1:139542153|139546791	0	0	0	0	0	0	69.0258	0
1:139574789|139608752	0	0	0	0	0	0	0	172.564
1:139576528|139578175	0	0	0	0	0	86.2822	0	0
1:139598054|139599600	742.027	17273.7	2812.8	293.36	793.796	1294.23	1104.41	0
1:14023435|14024828	0	0	0	0	0	103.539	0	0
1:14069211|14074352	0	0	0	0	0	0	0	120.795
1:14108477|14167020	0	0	0	0	0	0	0	69.0258
1:14108477|14174098	0	0	0	86.2822	0	0	0	0
1:14165762|14167020	0	0	0	103.539	0	103.539	0	0
1:143881204|143884532	0	0	0	34.5129	0	0	0	0
1:143984154|143988782	0	0	0	0	0	0	207.077	0
1:143984154|143990559	0	0	241.59	0	0	51.7693	0	0
1:144935175|144939137	258.847	0	0	0	258.847	448.668	189.821	0
1:144935196|144939137	0	0	0	34.5129	396.898	276.103	120.795	258.847
1:144967552|144967932	0	0	0	0	0	207.077	0	0
1:144967552|144969914	0	0	0	0	0	0	0	51.7693
1:144967552|144979459	0	0	0	0	0	0	86.2822	0
1:144969806|144979459	0	0	0	0	120.795	0	0	0
1:145006485|145028617	0	621.232	0	69.0258	0	0	120.795	0
1:145568782|145572777	0	0	0	51.7693	0	0	0	138.052
1:145793906|145798752	69.0258	0	0	51.7693	0	0	0	0
1:146128967|146142341	0	0	0	69.0258	0	0	0	0
1:146128967|146154450	0	0	0	51.7693	69.0258	0	51.7693	120.795
1:146128967|146194348	0	0	0	310.616	0	103.539	0	103.539
1:146142261|146194348	448.668	1829.18	155.308	120.795	293.36	310.616	414.155	276.103
1:146142261|146210585	120.795	0	0	0	0	0	0	0
1:146154356|146194348	0	0	241.59	120.795	0	69.0258	0	120.795
1:146174106|146200405	207.077	0	0	0	0	0	0	0
1:146194240|146210585	276.103	1346	0	0	0	0	0	0
1:147733199|147734250	0	0	0	69.0258	207.077	86.2822	0	0
1:147733199|147767245	0	0	0	0	0	0	120.795	0
1:147740930|147743393	0	0	0	0	0	172.564	0	0
1:147750272|147767245	189.821	1225.21	258.847	396.898	431.411	742.027	1242.46	500.437
1:147750325|147767245	0	0	0	51.7693	0	0	0	0
1:147765752|147767245	327.872	396.898	707.514	759.284	655.745	724.771	1967.23	414.155
1:14786130|14791596	207.077	0	0	0	0	0	0	0
1:14791352|14792427	103.539	0	0	0	34.5129	0	0	0
1:14800957|14810268	69.0258	0	0	0	0	103.539	51.7693	0
1:14800957|14810294	0	0	103.539	120.795	0	0	0	34.5129
1:148078038|148079470	0	0	0	51.7693	0	0	0	0
1:14813380|14820309	0	0	0	0	155.308	0	0	0
1:14817548|14851934	189.821	0	673.001	51.7693	155.308	86.2822	0	0
1:149258310|149272247	276.103	0	0	0	138.052	0	0	0
1:149478221|149488620	0	0	0	0	0	241.59	0	155.308
1:149525672|149542825	0	0	0	0	0	0	0	172.564
1:152554040|152571170	0	0	120.795	0	0	0	0	0
1:152723999|152737450	138.052	1432.28	448.668	51.7693	207.077	0	103.539	138.052
1:152946568|152946915	0	0	0	138.052	155.308	224.334	0	0
1:15310676|15313904	0	0	0	0	241.59	69.0258	0	0
1:15373485|15374123	0	0	0	51.7693	51.7693	0	0	0
1:153827818|153848796	120.795	0	0	120.795	500.437	224.334	189.821	0
1:153827818|153877687	69.0258	0	0	0	0	0	0	0
1:158249937|158251386	0	0	0	138.052	51.7693	276.103	103.539	0
1:158249937|158258256	120.795	845.566	0	120.795	0	0	0	0
1:158261841|158264523	103.539	0	0	0	0	155.308	0	155.308
1:1584180|1588947	103.539	0	0	0	0	0	0	0
1:158660377|158666073	0	0	0	0	0	0	103.539	0
1:158693805|158709994	0	0	0	0	0	103.539	0	0
1:158729842|158732238	0	0	0	0	0	0	120.795	0
1:158732072|158758254	0	0	0	34.5129	51.7693	103.539	0	0
1:158751249|158758254	0	0	293.36	138.052	207.077	103.539	103.539	0
1:158978565|158983447	0	0	0	51.7693	0	0	0	0
1:158978565|159003334	0	0	0	103.539	155.308	0	0	0
1:158981020|159003334	0	0	0	0	276.103	0	224.334	0
1:158983390|158988560	0	1276.98	0	138.052	258.847	0	172.564	0
1:158985539|158988560	0	0	0	0	103.539	0	0	0
1:158985539|159003334	396.898	0	0	0	189.821	189.821	0	0
1:159000920|159006320	69.0258	0	724.771	172.564	327.872	465.924	1104.41	241.59
1:159242075|159279434	0	0	207.077	0	0	241.59	0	0
1:159249637|159263265	0	0	0	0	0	138.052	0	0
1:159277862|159279434	276.103	0	345.129	103.539	86.2822	224.334	224.334	155.308
1:159277862|159280782	0	880.079	0	0	0	0	0	0
1:159289328|159298536	0	0	0	34.5129	0	0	0	0
1:159340708|159350894	0	0	0	0	0	172.564	0	0
1:159341717|159350894	0	0	0	155.308	258.847	241.59	51.7693	241.59
1:1600087|1611154	0	0	0	86.2822	0	0	0	0
1:161909790|161920459	0	0	0	0	69.0258	0	0	51.7693
1:161909790|161924707	0	1225.21	379.642	189.821	34.5129	621.232	155.308	293.36
1:161914174|161924707	0	0	0	0	0	120.795	0	0
1:161936899|161939261	0	0	138.052	0	0	103.539	224.334	0
1:162085966|162090917	0	0	0	0	0	0	0	69.0258
1:162115331|162116033	0	0	0	0	0	0	34.5129	0
1:16213456|16224015	103.539	0	0	0	0	0	0	51.7693
1:16213456|16234651	0	0	0	0	0	0	172.564	0
1:162388369|162395106	0	0	0	69.0258	0	0	0	0
1:1625113|1639323	0	0	0	103.539	0	0	0	0
1:16255230|16255410	0	0	0	0	103.539	0	0	0
1:163000241|163000443	0	0	0	0	0	0	0	155.308
1:163013886|163020678	345.129	3848.19	327.872	172.564	69.0258	69.0258	0	0
1:163023323|163042228	0	0	0	0	0	34.5129	0	0
1:163026219|163032794	86.2822	0	0	0	0	51.7693	0	0
1:163026219|163042228	103.539	1121.67	0	172.564	86.2822	0	86.2822	327.872
1:163029795|163042228	0	966.361	0	0	0	0	0	0
1:163040326|163042228	0	0	0	69.0258	103.539	0	120.795	103.539
1:163040326|163059693	0	0	0	0	0	51.7693	0	0
1:16307508|16307993	0	0	0	207.077	638.488	414.155	362.385	155.308
1:163184041|163189984	276.103	0	0	0	51.7693	0	0	0
1:163189295|163189984	138.052	0	241.59	0	241.59	224.334	0	0
1:163189295|163197984	224.334	0	362.385	120.795	86.2822	86.2822	0	0
1:163211217|163212239	396.898	0	138.052	69.0258	448.668	293.36	327.872	0
1:163294087|163300254	0	0	0	0	0	0	0	396.898
1:163294087|163303160	0	0	0	69.0258	51.7693	138.052	0	51.7693
1:163300048|163303160	0	0	0	0	86.2822	138.052	0	0
1:1633214|1663793	0	0	0	51.7693	0	0	0	0
1:16335745|16337886	0	0	0	69.0258	0	0	0	0
1:163457570|163467256	189.821	0	0	0	0	51.7693	0	0
1:163467111|163468815	0	0	0	0	0	155.308	0	0
1:163477441|163481032	327.872	293.36	793.796	293.36	431.411	638.488	552.206	258.847
1:163477441|163493697	0	0	241.59	0	0	0	0	0
1:163480971|163492308	0	724.771	276.103	51.7693	0	0	0	0
1:163482952|163492308	51.7693	0	0	0	0	0	379.642	0
1:163492140|163515510	0	0	0	0	0	51.7693	0	0
1:163503382|163515510	0	0	0	0	0	0	120.795	0
1:163571159|163584738	0	776.54	0	0	0	0	0	0
1:163582925|163598122	0	0	0	0	0	103.539	0	69.0258
1:163590114|163595509	120.795	0	0	0	0	0	0	0
1:163593833|163595509	0	0	0	0	0	103.539	0	0
1:16366075|16369805	0	0	0	0	0	0	224.334	0
1:163668862|163674120	224.334	1829.18	0	51.7693	103.539	103.539	207.077	224.334
1:163672098|163674120	0	0	0	34.5129	0	0	0	0
1:163673701|163674120	120.795	0	293.36	207.077	138.052	138.052	103.539	293.36
1:163673701|163675772	189.821	0	0	0	0	0	51.7693	0
1:16368499|16371076	0	534.95	0	103.539	0	103.539	0	69.0258
1:16368499|16374414	379.642	0	362.385	120.795	189.821	310.616	172.564	0
1:163692168|163693283	0	0	0	0	103.539	86.2822	0	51.7693
1:163693167|163697214	0	0	0	0	0	0	0	138.052
1:16369649|16374414	0	0	0	0	0	276.103	0	0
1:163697799|163720665	0	0	0	0	0	103.539	0	0
1:163865640|163866262	258.847	0	0	0	310.616	120.795	155.308	189.821
1:163865640|163872243	0	0	0	51.7693	0	0	0	0
1:16406041|16413956	120.795	0	0	0	0	0	0	0
1:16406041|16429248	120.795	0	0	69.0258	0	0	0	0
1:16420173|16429248	241.59	0	465.924	189.821	483.18	431.411	742.027	0
1:164335494|164337228	0	0	0	0	0	86.2822	0	0
1:164350888|164357824	0	0	0	69.0258	0	0	138.052	0
1:164354260|164357824	0	0	0	0	0	51.7693	103.539	0
1:164357618|164364138	224.334	0	120.795	86.2822	310.616	120.795	224.334	155.308
1:164420445|164422619	569.463	0	396.898	310.616	379.642	1000.87	655.745	345.129
1:164420445|164433489	362.385	3813.67	1069.9	293.36	345.129	396.898	293.36	310.616
1:164498484|164504094	0	0	0	51.7693	0	0	0	0
1:164502811|164505715	0	0	0	0	0	0	0	103.539
1:165162980|165167901	138.052	0	0	69.0258	0	0	0	0
1:165162980|165168640	293.36	0	0	86.2822	34.5129	0	0	0
1:1654692|1663793	1604.85	0	1104.41	897.335	1087.16	1346	1035.39	1604.85
1:1654692|1688699	0	586.719	0	0	0	0	0	0
1:1657903|1659650	0	0	0	34.5129	0	0	0	0
1:1657903|1663793	207.077	0	0	241.59	189.821	241.59	483.18	362.385
1:165839212|165853204	0	0	0	138.052	0	0	0	0
1:165996063|165996507	138.052	0	0	103.539	241.59	0	0	0
1:165996063|166044981	0	0	0	0	103.539	51.7693	0	0
1:166033284|166037819	1397.77	8887.07	1639.36	1915.47	2726.52	3641.11	3468.55	2881.83
1:166033284|166044981	241.59	0	138.052	138.052	396.898	500.437	241.59	327.872
1:166033284|166058413	0	0	0	34.5129	0	138.052	0	138.052
1:166036953|166037819	0	0	0	0	224.334	51.7693	120.795	0
1:166036953|166044981	638.488	10388.4	1984.49	2191.57	5314.98	5504.81	6574.7	1553.08
1:166036953|166058413	2295.11	9025.12	1000.87	1397.77	3710.14	3882.7	3986.24	1449.54
1:166036953|166073595	0	0	0	0	0	0	0	86.2822
1:166058340|166073595	0	586.719	0	0	0	0	0	120.795
1:166072558|166073595	0	0	0	0	155.308	0	0	0
1:166239012|166246597	189.821	0	0	0	0	0	0	0
1:166671387|166671797	0	724.771	0	0	0	0	120.795	0
1:166885040|166890686	0	0	0	34.5129	189.821	483.18	396.898	69.0258
1:167259306|167260139	0	0	0	0	0	0	0	86.2822
1:168361311|168366069	0	0	293.36	0	0	0	0	0
1:168374291|168375750	0	0	0	120.795	86.2822	362.385	258.847	155.308
1:168374291|168377139	0	0	189.821	86.2822	0	0	0	0
1:168375078|168375750	138.052	0	0	0	0	0	0	0
1:168429831|168444878	0	0	0	86.2822	0	0	155.308	0
1:168870864|168884181	0	0	0	69.0258	0	138.052	0	0
1:169393952|169430733	0	0	0	0	0	103.539	0	0
1:169420292|169424282	0	0	0	0	0	155.308	0	0
1:169422161|169424282	0	0	0	86.2822	0	0	0	0
1:169425074|169427221	0	0	0	0	0	0	138.052	0
1:169450582|169482865	0	0	0	69.0258	0	0	0	172.564
1:169503333|169559446	86.2822	0	0	0	0	0	0	0
1:169509963|169513314	0	0	0	0	86.2822	0	0	0
1:169521968|169559446	120.795	0	0	0	0	0	0	0
1:169540497|169559446	0	1691.13	276.103	0	51.7693	155.308	0	69.0258
1:169551755|169559446	0	0	0	0	0	86.2822	0	0
1:169556197|169559446	0	1311.49	0	0	0	0	0	0
1:169782984|169789871	138.052	0	0	69.0258	0	0	0	0
1:169821469|169829760	120.795	1742.9	0	138.052	0	0	0	155.308
1:169834356|169848010	0	0	0	0	86.2822	0	0	0
1:169987272|169990453	0	0	0	0	0	0	69.0258	0
1:170073103|170093052	86.2822	0	0	0	0	0	0	0
1:171676|175755	0	0	0	69.0258	0	0	0	86.2822
1:17416514|17463579	0	0	0	0	0	0	86.2822	0
1:175149204|175149728	0	1880.95	0	0	51.7693	0	0	69.0258
1:175221564|175221857	0	0	0	0	0	0	224.334	0
1:175221564|175230407	138.052	0	0	0	155.308	103.539	0	0
1:175221564|175235006	0	0	0	0	0	34.5129	0	0
1:175221564|175262366	0	0	0	0	51.7693	0	0	0
1:175223270|175230407	155.308	0	0	0	0	0	0	0
1:175244214|175245842	0	0	0	51.7693	120.795	0	0	0
1:175244214|175246746	138.052	0	0	465.924	621.232	258.847	241.59	293.36
1:175245670|175246746	0	0	0	103.539	310.616	189.821	155.308	172.564
1:175300727|175306182	0	0	0	86.2822	0	0	0	0
1:175300727|175309846	0	0	327.872	0	0	0	0	0
1:175311364|175311969	0	0	0	276.103	276.103	310.616	655.745	103.539
1:175409308|175412301	0	0	0	327.872	69.0258	155.308	379.642	0
1:175409308|175413537	0	0	0	0	120.795	69.0258	0	0
1:175412141|175413537	0	0	0	0	51.7693	0	0	0
1:175412141|175424094	0	0	0	0	0	0	155.308	0
1:175412141|175432656	207.077	0	0	86.2822	0	224.334	69.0258	155.308
1:175420636|175430411	0	0	0	138.052	310.616	310.616	0	138.052
1:175422949|175430409	0	0	0	0	103.539	0	155.308	0
1:175422949|175430411	207.077	362.385	534.95	517.693	276.103	448.668	396.898	207.077
1:175438488|175438963	0	0	0	34.5129	34.5129	103.539	51.7693	0
1:177165548|177255991	0	0	0	0	0	69.0258	0	0
1:179614385|179618306	0	0	0	86.2822	207.077	396.898	207.077	172.564
1:179614385|179619207	0	0	224.334	0	155.308	0	0	0
1:179622901|179625496	0	0	0	69.0258	0	0	0	0
1:179625093|179636388	0	1829.18	0	51.7693	86.2822	51.7693	0	0
1:179628011|179628421	69.0258	0	0	0	0	0	0	0
1:179631516|179636388	517.693	1069.9	0	69.0258	483.18	362.385	293.36	0
1:179636112|179636388	0	0	0	0	103.539	0	0	0
1:179928002|179928816	0	0	0	0	0	0	172.564	0
1:179928002|179946498	103.539	0	0	0	0	0	0	0
1:179928002|179949230	0	1035.39	0	138.052	0	0	586.719	0
1:179928555|179931490	0	0	0	34.5129	0	0	0	0
1:179936323|179949230	0	0	0	0	86.2822	0	0	0
1:179940191|179956922	0	0	0	0	0	103.539	0	0
1:179946276|179949230	0	0	655.745	86.2822	241.59	0	0	0
1:179946276|179956922	0	0	0	0	0	86.2822	0	155.308
1:179957822|179958477	0	0	0	0	69.0258	0	0	0
1:180086214|180093080	0	534.95	0	0	0	0	0	0
1:180153286|180156210	0	1225.21	327.872	0	0	0	0	0
1:180153304|180156210	0	0	0	0	0	0	69.0258	0
1:180187757|180195770	103.539	0	155.308	0	103.539	0	0	0
1:180191312|180197206	0	0	0	0	120.795	0	0	0
1:180195461|180197206	0	0	0	0	0	0	86.2822	0
1:180431150|180431593	86.2822	0	0	0	69.0258	0	0	0
1:180529105|180552016	207.077	0	0	0	86.2822	172.564	172.564	103.539
1:180564299|180583283	0	0	0	0	0	0	258.847	0
1:180937319|180943732	172.564	0	0	0	0	69.0258	155.308	0
1:181386971|181394458	0	0	0	0	0	0	120.795	0
1:181739654|181743674	0	0	0	0	0	207.077	0	172.564
1:181739654|181756507	0	0	0	0	0	0	0	51.7693
1:182134580|182139525	0	0	0	0	0	51.7693	86.2822	0
1:182161653|182194969	0	0	0	51.7693	0	0	0	0
1:182184848|182194969	0	0	0	51.7693	0	0	0	0
1:182335259|182338758	0	0	0	189.821	0	172.564	138.052	0
1:182335259|182340908	0	0	258.847	86.2822	0	0	34.5129	0
1:182335259|182341116	0	0	0	0	0	0	0	51.7693
1:182335825|182341116	0	0	0	0	172.564	0	0	0
1:182335825|182341782	0	0	0	0	69.0258	0	0	0
1:182338671|182341116	0	1311.49	0	293.36	0	155.308	0	0
1:182340847|182341116	0	2709.26	310.616	138.052	586.719	189.821	776.54	310.616
1:182340847|182341782	0	0	0	51.7693	103.539	0	0	0
1:182344156|182348499	0	0	0	0	155.308	241.59	0	0
1:182522576|182536761	0	0	0	69.0258	0	0	0	0
1:182535317|182542799	0	0	0	0	86.2822	0	0	0
1:182535317|182545513	0	1415.03	0	0	189.821	69.0258	86.2822	69.0258
1:182542692|182545513	0	0	0	0	0	0	86.2822	0
1:182544814|182545513	103.539	0	0	34.5129	0	0	0	0
1:182544814|182577496	86.2822	0	0	0	0	172.564	0	0
1:182565518|182577496	0	0	0	34.5129	0	0	0	0
1:182678727|182720865	0	0	0	0	0	155.308	0	86.2822
1:182688834|182720865	362.385	0	0	276.103	69.0258	534.95	138.052	207.077
1:182698437|182720865	0	0	0	138.052	0	241.59	120.795	345.129
1:182704711|182720865	0	0	0	0	0	0	103.539	0
1:182709191|182720865	0	0	0	34.5129	0	120.795	120.795	0
1:184048957|184049475	155.308	0	0	103.539	345.129	241.59	224.334	293.36
1:184327806|184348225	0	0	189.821	0	0	0	0	0
1:184338956|184348225	379.642	0	0	258.847	103.539	0	155.308	0
1:184355149|184356505	0	0	0	0	0	51.7693	0	0
1:184511290|184517758	0	0	0	0	0	0	138.052	0
1:184517666|184524334	0	0	0	0	0	69.0258	0	0
1:184524174|184525686	0	0	0	120.795	155.308	0	0	0
1:184524174|184530150	0	0	0	0	0	34.5129	0	0
1:184529864|184530150	0	0	0	86.2822	0	0	155.308	0
1:184537224|184539787	0	0	0	86.2822	0	0	0	0
1:184914188|184920865	0	0	224.334	34.5129	86.2822	0	0	34.5129
1:184914188|184923633	0	0	276.103	0	448.668	207.077	655.745	207.077
1:184914309|184923633	0	0	0	0	0	103.539	0	0
1:184920695|184923633	0	0	0	241.59	0	189.821	0	0
1:184920695|184929979	0	0	0	51.7693	0	51.7693	0	0
1:184920695|184933229	120.795	0	0	69.0258	207.077	69.0258	0	0
1:184954519|184956953	0	0	276.103	258.847	207.077	138.052	0	138.052
1:184960028|184975608	0	0	0	51.7693	0	155.308	0	0
1:18541018|18623282	0	0	0	34.5129	0	0	0	0
1:186415390|186418273	0	0	0	103.539	138.052	0	0	0
1:186441591|186443769	0	0	155.308	0	0	0	0	0
1:186442612|186448216	0	1415.03	0	0	0	0	241.59	0
1:187388814|187401467	34.5129	0	0	120.795	0	0	431.411	0
1:187391640|187401467	0	0	0	0	310.616	0	0	0
1:187391640|187411824	0	0	0	103.539	0	0	0	0
1:187401201|187411824	69.0258	258.847	0	0	34.5129	224.334	155.308	0
1:187439979|187445395	0	0	0	138.052	0	0	0	0
1:187537377|187539024	0	534.95	0	0	0	120.795	0	0
1:187569793|187581961	0	0	0	51.7693	0	138.052	0	0
1:187655570|187658657	0	0	0	0	0	51.7693	0	0
1:188591477|188594965	241.59	0	241.59	103.539	138.052	0	0	0
1:189124504|189138606	138.052	0	0	86.2822	69.0258	0	0	0
1:189124504|189140848	0	0	86.2822	0	0	0	0	0
1:189129373|189138606	207.077	0	0	0	0	0	0	0
1:189276473|189283534	0	621.232	0	0	0	0	0	0
1:18956801|18978518	0	0	0	207.077	0	0	0	0
1:189746194|189757590	0	1138.93	0	0	362.385	69.0258	0	0
1:189746194|189769062	431.411	396.898	0	0	396.898	241.59	120.795	86.2822
1:189748000|189763655	189.821	1656.62	517.693	224.334	500.437	241.59	500.437	34.5129
1:189757487|189769062	1173.44	0	396.898	465.924	983.617	483.18	759.284	258.847
1:189757487|189809078	172.564	0	0	0	69.0258	51.7693	172.564	0
1:189763515|189769062	0	0	0	155.308	0	34.5129	0	0
1:189763515|189809078	207.077	0	0	0	69.0258	241.59	0	103.539
1:18987938|19005183	207.077	0	0	86.2822	138.052	396.898	345.129	120.795
1:190336387|190342964	155.308	0	0	0	0	0	0	0
1:190336387|190367567	0	0	0	0	86.2822	172.564	0	0
1:190436626|190438877	138.052	0	0	0	0	0	0	0
1:190648253|190649258	0	0	0	69.0258	0	69.0258	155.308	0
1:190648253|190654424	0	0	0	224.334	0	120.795	189.821	69.0258
1:190672034|190672800	0	0	379.642	69.0258	0	103.539	0	0
1:190699266|190703707	0	0	0	0	103.539	0	103.539	0
1:191145183|191145541	0	0	0	0	69.0258	0	0	0
1:193950368|193954291	362.385	0	0	172.564	69.0258	0	0	224.334
1:193966962|193968549	0	0	0	0	0	0	86.2822	0
1:194001520|194004255	103.539	1069.9	0	0	0	0	0	0
1:194001520|194011399	0	0	0	0	0	155.308	103.539	189.821
1:194003786|194009112	0	0	0	0	0	0	0	69.0258
1:194063964|194065411	0	552.206	0	0	0	0	0	69.0258
1:194103432|194104564	51.7693	0	0	51.7693	0	0	0	103.539
1:194133090|194133720	103.539	0	0	0	0	0	0	0
1:194178416|194179870	0	0	0	0	207.077	86.2822	0	0
1:194554580|194555458	0	1000.87	0	0	0	0	0	0
1:196100533|196103400	0	0	51.7693	0	86.2822	0	0	0
1:196196559|196200169	0	0	0	51.7693	0	0	0	0
1:196200000|196204505	0	0	0	51.7693	120.795	0	0	0
1:19641982|19644100	0	0	0	0	120.795	0	0	0
1:19688506|19689513	0	0	0	0	120.795	0	120.795	0
1:199119956|199124142	0	0	0	0	34.5129	0	0	0
1:200899063|200919078	0	0	0	51.7693	0	0	0	0
1:200899063|200922046	448.668	0	0	0	155.308	224.334	189.821	69.0258
1:200918911|200922046	0	0	0	51.7693	0	0	0	0
1:202015755|202048390	0	0	0	86.2822	0	0	0	0
1:202167574|202207406	0	0	0	0	0	138.052	0	0
1:202180713|202207406	0	0	0	0	0	0	51.7693	0
1:202188216|202225299	224.334	0	0	0	0	0	0	0
1:202207302|202225299	0	0	0	0	69.0258	0	0	0
1:202207302|202228210	86.2822	0	0	34.5129	310.616	0	0	138.052
1:202536297|202536998	241.59	0	345.129	189.821	224.334	655.745	120.795	172.564
1:203451211|203476159	172.564	0	0	0	0	0	0	0
1:203453306|203459215	172.564	0	0	0	172.564	0	0	0
1:203458278|203476159	0	0	0	0	0	34.5129	0	0
1:203474706|203476159	224.334	0	0	103.539	103.539	0	103.539	0
1:203474706|203489514	0	0	0	0	0	0	86.2822	0
1:203484687|203489514	0	241.59	0	0	0	0	0	0
1:203504834|203561227	0	0	86.2822	0	0	0	0	0
1:203507697|203516233	0	448.668	0	0	0	0	0	0
1:203509289|203515323	0	0	0	0	0	155.308	0	0
1:203515105|203516233	0	1708.39	0	310.616	379.642	207.077	120.795	172.564
1:203515105|203537078	241.59	3434.03	258.847	189.821	103.539	379.642	172.564	0
1:203531906|203537078	241.59	0	0	224.334	500.437	673.001	155.308	500.437
1:203531906|203547745	276.103	0	0	69.0258	0	120.795	310.616	0
1:203536417|203538914	0	0	0	189.821	0	258.847	120.795	34.5129
1:203544304|203547745	0	0	0	51.7693	51.7693	0	0	0
1:203560906|203561227	0	0	207.077	396.898	293.36	310.616	258.847	34.5129
1:203685646|203685979	0	0	0	0	51.7693	0	0	0
1:203730146|203740464	0	0	0	0	86.2822	86.2822	0	0
1:203740362|203762909	0	0	0	86.2822	0	0	0	0
1:20525842|20531840	138.052	0	0	0	0	0	0	0
1:20531065|20531840	0	0	0	0	0	51.7693	0	0
1:205385181|205386439	0	914.591	0	0	0	0	0	0
1:205412852|205417594	0	0	0	120.795	0	0	0	0
1:205412852|205476621	0	0	0	0	0	103.539	0	51.7693
1:205454952|205527866	0	0	310.616	0	0	0	0	0
1:205495591|205527866	207.077	673.001	276.103	0	86.2822	138.052	103.539	0
1:205495591|205557988	0	0	0	0	34.5129	0	0	0
1:205515399|205527866	2743.77	4400.39	2605.72	586.719	2519.44	1984.49	534.95	638.488
1:205515399|205557988	155.308	638.488	0	0	34.5129	276.103	0	0
1:205604847|205605767	345.129	586.719	845.566	258.847	207.077	345.129	345.129	69.0258
1:205604847|205624826	0	0	207.077	51.7693	189.821	138.052	86.2822	0
1:20571857|20671055	51.7693	0	0	0	0	0	0	0
1:206068176|206114157	0	0	0	345.129	517.693	862.822	465.924	310.616
1:20633122|20671055	0	0	0	103.539	0	0	0	0
1:206352676|206354645	0	0	0	0	0	86.2822	276.103	0
1:207101920|207104545	0	0	0	120.795	103.539	86.2822	0	0
1:207190793|207194651	224.334	3054.39	276.103	586.719	379.642	880.079	293.36	86.2822
1:207190793|207199968	138.052	0	0	0	0	0	0	0
1:207190793|207201653	69.0258	0	172.564	0	293.36	224.334	431.411	172.564
1:207458853|207466765	0	0	0	0	0	241.59	0	0
1:207458853|207473790	0	0	0	0	0	0	103.539	0
1:207695988|207720366	0	0	0	0	86.2822	0	0	0
1:207724227|207742743	0	0	0	0	0	155.308	0	0
1:20782263|20798556	172.564	0	0	86.2822	0	0	0	0
1:207843755|207858465	0	0	0	0	0	120.795	0	0
1:207851730|207861882	0	0	0	0	0	120.795	0	0
1:207858354|207861882	34.5129	1104.41	0	120.795	345.129	603.976	276.103	51.7693
1:20792929|20798556	0	0	0	51.7693	0	51.7693	120.795	120.795
1:20798421|20814789	0	0	0	0	0	172.564	0	0
1:20803183|20804689	0	0	0	0	0	34.5129	0	0
1:20803183|20814789	0	0	0	0	0	189.821	0	0
1:20803183|20826456	224.334	0	0	0	0	0	0	0
1:208236646|208238827	0	0	0	0	0	0	120.795	0
1:208394068|208407707	0	0	0	34.5129	0	0	0	0
1:20845912|20858213	0	0	0	51.7693	0	0	0	0
1:20850878|20898786	0	0	0	0	0	69.0258	0	0
1:20873894|20880809	0	0	0	86.2822	34.5129	0	0	0
1:20873894|20888975	0	0	0	86.2822	0	0	0	0
1:20908946|20913116	0	0	0	0	0	51.7693	0	0
1:20908952|20913116	276.103	0	0	120.795	0	241.59	0	172.564
1:20908952|20917634	120.795	0	0	0	86.2822	155.308	0	0
1:209261053|209286611	0	0	0	0	0	0	0	86.2822
1:209261053|209314137	0	0	0	0	0	155.308	0	0
1:209264311|209265789	0	0	0	207.077	0	86.2822	103.539	0
1:209328952|209330339	120.795	0	0	103.539	86.2822	189.821	103.539	69.0258
1:209328952|209336205	0	0	276.103	0	0	0	0	0
1:213833152|213835383	0	0	0	34.5129	0	0	0	0
1:213867511|213896869	0	0	0	69.0258	0	0	0	0
1:21445575|21461297	0	0	0	0	0	120.795	0	0
1:215191228|215219681	0	0	0	69.0258	0	0	0	0
1:215191228|215266887	0	0	0	241.59	0	431.411	0	0
1:215256334|215266887	310.616	0	0	34.5129	310.616	345.129	69.0258	0
1:215371012|215389275	0	0	0	276.103	293.36	120.795	258.847	51.7693
1:215371012|215395802	0	0	0	0	0	34.5129	0	0
1:215737028|215745969	51.7693	0	0	0	0	0	0	0
1:215749638|215750211	0	500.437	0	0	138.052	0	0	0
1:215749638|215771774	69.0258	0	0	0	0	0	0	0
1:215754530|215771774	86.2822	0	0	0	138.052	0	0	0
1:215757442|215771774	0	690.258	0	0	0	0	224.334	0
1:216148995|216149195	224.334	0	0	241.59	155.308	172.564	172.564	0
1:216148995|216177064	2001.75	3744.65	448.668	586.719	1276.98	1311.49	379.642	500.437
1:216148995|216190639	155.308	0	0	0	0	34.5129	0	51.7693
1:216148995|216199042	0	0	0	69.0258	120.795	172.564	0	0
1:216175647|216177064	0	0	0	0	189.821	138.052	0	0
1:216175647|216199042	0	0	0	138.052	0	0	0	0
1:216332768|216333648	86.2822	1207.95	241.59	0	69.0258	0	0	86.2822
1:216354670|216355572	0	0	0	0	258.847	138.052	172.564	0
1:216391287|216428363	0	0	86.2822	0	0	0	0	0
1:216420520|216434127	103.539	0	276.103	0	0	0	0	138.052
1:216427782|216434127	552.206	0	0	120.795	207.077	207.077	69.0258	0
1:216870739|216880825	0	0	0	0	0	103.539	0	86.2822
1:216880689|216901014	0	0	103.539	0	0	0	0	0
1:216887702|216901186	0	0	0	0	0	86.2822	0	0
1:216914275|216933620	155.308	0	0	103.539	0	293.36	207.077	86.2822
1:216914275|216951002	224.334	0	0	0	0	0	0	0
1:216914275|216957449	120.795	0	0	0	0	0	0	0
1:217786693|217794582	0	0	0	172.564	138.052	0	0	586.719
1:217793463|217794582	34.5129	0	0	224.334	0	0	0	276.103
1:218542445|218573173	0	0	0	86.2822	0	0	0	120.795
1:218569068|218573173	51.7693	0	0	69.0258	138.052	241.59	155.308	34.5129
1:219000459|219002085	0	966.361	0	0	0	103.539	0	120.795
1:219000459|219005882	189.821	0	0	51.7693	0	69.0258	0	0
1:219008811|219016372	0	0	0	0	0	51.7693	0	0
1:219009383|219016372	0	0	0	69.0258	0	0	0	0
1:219010541|219028462	811.053	2398.65	0	120.795	414.155	120.795	155.308	362.385
1:219193192|219198006	0	0	0	0	103.539	0	0	0
1:219640995|219643357	0	1604.85	0	120.795	69.0258	0	120.795	0
1:219640995|219661659	0	0	0	0	103.539	0	0	0
1:219652807|219661659	0	0	0	0	0	0	51.7693	0
1:219700610|219706025	0	0	207.077	0	0	86.2822	0	0
1:219700610|219710311	120.795	0	0	0	207.077	172.564	0	0
1:219700610|219730732	0	0	0	0	0	0	138.052	0
1:221387667|221402058	0	0	0	0	0	86.2822	0	0
1:221655410|221667237	0	0	0	0	0	0	155.308	0
1:221662745|221667237	0	0	0	0	0	327.872	0	0
1:221662745|221675520	0	0	0	0	86.2822	0	0	0
1:221674329|221675520	0	0	0	0	0	69.0258	0	0
1:222417793|222428917	0	138.052	0	0	138.052	0	0	0
1:222581769|222582812	0	0	0	120.795	120.795	138.052	0	0
1:222582659|222587312	0	534.95	0	155.308	0	86.2822	0	34.5129
1:222582659|222596142	0	0	0	51.7693	0	69.0258	0	0
1:22268062|22274619	224.334	0	0	34.5129	0	0	0	0
1:22268062|22285821	0	0	224.334	120.795	0	0	0	0
1:22268062|22352249	189.821	0	0	0	0	0	86.2822	0
1:22274446|22285821	0	0	241.59	51.7693	0	0	69.0258	138.052
1:22274446|22352249	0	0	0	0	34.5129	0	0	0
1:22285747|22352249	0	0	0	0	34.5129	0	155.308	0
1:223057449|223077506	0	0	0	51.7693	103.539	0	0	0
1:223565045|223572485	0	0	0	0	69.0258	310.616	362.385	103.539
1:223585502|223596456	0	0	0	51.7693	0	86.2822	0	0
1:223592260|223596456	0	0	0	0	0	0	310.616	0
1:223593900|223596456	0	0	276.103	0	103.539	0	0	138.052
1:223722952|223723842	707.514	0	0	224.334	293.36	431.411	69.0258	0
1:224969931|224976735	0	0	0	0	0	103.539	0	0
1:225013924|225019819	0	0	0	0	86.2822	0	0	0
1:225718524|225725336	0	0	0	138.052	0	0	0	0
1:227867960|227877918	0	862.822	0	0	0	0	0	0
1:227873289|227889384	0	0	0	0	0	69.0258	0	120.795
1:227873289|227895174	0	0	0	0	0	69.0258	0	0
1:227884405|227889384	0	0	0	0	0	103.539	0	0
1:227907677|227923892	138.052	500.437	0	0	0	0	0	0
1:227918274|227932487	0	0	0	0	0	207.077	155.308	51.7693
1:227998338|228037829	845.566	7575.58	327.872	345.129	983.617	534.95	431.411	638.488
1:227999397|228034973	0	0	0	0	86.2822	51.7693	0	0
1:227999397|228037829	3347.75	11406.5	1242.46	828.309	2277.85	1760.16	1501.31	1432.28
1:228009509|228037829	138.052	0	0	0	0	0	0	0
1:228032343|228037829	327.872	3071.65	345.129	345.129	880.079	483.18	534.95	396.898
1:228063646|228083143	0	0	0	0	0	51.7693	0	0
1:228082948|228091028	0	724.771	0	0	0	0	0	0
1:22880595|22891772	0	0	0	0	155.308	0	0	0
1:22880595|22901667	0	0	0	0	103.539	0	0	0
1:228898654|228943835	0	552.206	0	0	0	120.795	51.7693	0
1:228898654|228986161	293.36	0	414.155	189.821	276.103	103.539	241.59	534.95
1:22891664|22901667	120.795	0	0	172.564	241.59	414.155	586.719	86.2822
1:228920048|228922968	0	0	0	0	0	103.539	0	0
1:228933873|228986161	0	0	0	120.795	0	0	0	207.077
1:228943722|228986161	172.564	1207.95	0	120.795	0	379.642	0	155.308
1:228943722|229026540	0	0	0	0	0	172.564	0	0
1:228980934|228986161	345.129	6074.27	742.027	673.001	1432.28	2053.52	1104.41	0
1:228980934|229026540	552.206	0	0	0	103.539	138.052	0	103.539
1:228980934|229049049	155.308	0	0	0	69.0258	120.795	0	86.2822
1:228980934|229060398	0	0	0	0	0	0	0	155.308
1:229022737|229026540	0	0	0	0	0	0	120.795	0
1:229022737|229049049	310.616	2709.26	1328.75	138.052	759.284	431.411	742.027	655.745
1:229022737|229060398	690.258	5660.11	1173.44	517.693	603.976	966.361	1190.69	724.771
1:229022737|229077388	0	1553.08	0	0	0	0	0	0
1:229022737|229088616	0	0	0	138.052	155.308	189.821	0	0
1:229113433|229115531	224.334	0	0	0	0	207.077	241.59	0
1:229113433|229128231	120.795	0	0	51.7693	207.077	258.847	293.36	86.2822
1:229140624|229155080	0	0	0	0	0	0	103.539	0
1:229281416|229299536	103.539	0	0	0	0	0	0	0
1:229591031|229595228	0	0	0	0	0	155.308	103.539	0
1:229596990|229612467	0	0	0	0	86.2822	51.7693	0	0
1:229603970|229612467	224.334	0	155.308	0	327.872	241.59	103.539	0
1:229788474|229795138	0	0	0	0	103.539	0	0	0
1:230100570|230101283	0	0	0	0	258.847	0	0	0
1:230131632|230153726	0	0	0	34.5129	0	0	51.7693	0
1:230136776|230153726	0	0	224.334	0	0	120.795	0	0
1:230153588|230165396	138.052	0	155.308	138.052	86.2822	34.5129	0	120.795
1:230163109|230165396	0	0	0	0	0	172.564	0	0
1:230179268|230182141	189.821	310.616	258.847	172.564	51.7693	69.0258	621.232	0
1:230216433|230217548	0	0	0	0	0	138.052	0	0
1:230250825|230254225	276.103	0	0	0	0	69.0258	0	0
1:230266504|230273337	0	0	0	34.5129	0	0	0	0
1:230322185|230332196	0	0	0	51.7693	0	0	0	0
1:230795822|230796006	0	0	0	0	0	34.5129	0	0
1:230795822|230863133	0	0	0	0	34.5129	189.821	0	0
1:231086277|231088476	0	0	0	0	0	138.052	86.2822	0
1:231086277|231091029	0	0	0	0	0	0	172.564	0
1:231086277|231098432	86.2822	0	0	0	0	0	0	0
1:231088302|231094062	0	0	0	34.5129	0	103.539	51.7693	0
1:235874627|235875323	0	0	0	0	0	172.564	0	0
1:235970787|235977603	0	0	0	189.821	189.821	103.539	0	103.539
1:235976285|235983215	241.59	569.463	0	0	172.564	0	69.0258	0
1:236043218|236061313	224.334	0	0	0	0	224.334	327.872	0
1:236129302|236130297	51.7693	0	0	0	0	0	0	0
1:236979547|236987058	0	1604.85	638.488	120.795	310.616	120.795	276.103	103.539
1:236981975|236987058	0	0	0	172.564	0	0	293.36	0
1:237012076|237023751	0	0	0	0	69.0258	0	0	0
1:237117717|237127531	0	0	0	34.5129	0	0	138.052	51.7693
1:237125135|237130214	0	0	0	0	0	0	0	69.0258
1:237125135|237157384	0	0	0	0	0	0	0	103.539
1:237126956|237127531	224.334	811.053	189.821	69.0258	189.821	431.411	189.821	276.103
1:237126956|237130214	0	0	0	0	0	0	69.0258	0
1:237157191|237157384	0	0	0	69.0258	155.308	86.2822	69.0258	0
1:237157191|237164283	0	0	0	0	51.7693	0	0	0
1:237157191|237185410	0	0	0	34.5129	0	0	103.539	0
1:237332836|237341008	569.463	0	0	120.795	172.564	0	172.564	189.821
1:237332836|237356643	431.411	0	0	172.564	120.795	0	0	34.5129
1:238519259|238520959	379.642	724.771	189.821	86.2822	0	155.308	0	0
1:238519259|238524529	742.027	1156.18	327.872	138.052	276.103	276.103	655.745	0
1:238519259|238528050	276.103	1932.72	0	0	0	69.0258	241.59	0
1:238520052|238526913	0	0	155.308	0	0	0	0	0
1:238520086|238526913	0	0	0	0	0	0	155.308	0
1:239300762|239306403	86.2822	0	0	0	0	0	0	0
1:239305094|239306403	0	0	0	258.847	241.59	0	155.308	155.308
1:239349226|239352576	293.36	0	0	0	0	0	0	0
1:239483805|239484118	0	0	0	0	0	0	155.308	0
1:239514750|239520648	0	0	189.821	86.2822	0	0	0	0
1:239542031|239564082	0	0	0	0	34.5129	276.103	0	0
1:239545486|239564082	293.36	1087.16	310.616	0	155.308	310.616	258.847	0
1:239548010|239564082	0	0	0	0	224.334	0	0	0
1:239800374|239832709	258.847	0	0	120.795	465.924	189.821	258.847	0
1:239805018|239832709	655.745	0	0	103.539	983.617	69.0258	0	138.052
1:239831054|239832709	120.795	0	0	0	0	0	0	0
1:239856334|239866574	0	0	0	0	0	86.2822	0	0
1:239891232|239905198	0	0	0	69.0258	0	138.052	138.052	448.668
1:239903733|239905198	0	0	0	69.0258	120.795	0	0	0
1:240889406|240900266	0	0	0	103.539	207.077	258.847	155.308	189.821
1:240889406|240905368	0	0	0	86.2822	0	0	0	0
1:241445489|241476900	0	742.027	0	0	0	0	0	0
1:241476751|241520763	0	0	0	34.5129	0	0	0	0
1:241671474|241699137	0	0	120.795	0	120.795	0	189.821	0
1:241671474|241734199	0	0	0	103.539	0	0	0	0
1:241809453|241810845	0	0	0	0	0	0	345.129	0
1:241809453|241824281	69.0258	0	0	51.7693	138.052	0	69.0258	241.59
1:241817442|241824281	500.437	569.463	0	34.5129	155.308	0	258.847	34.5129
1:241819404|241824281	0	0	0	69.0258	0	0	0	0
1:241822757|241824281	0	862.822	379.642	103.539	310.616	172.564	172.564	0
1:241979932|241998014	431.411	0	0	207.077	0	34.5129	0	0
1:241979932|242018942	0	0	0	0	0	103.539	0	0
1:242018656|242018942	0	0	0	69.0258	103.539	155.308	120.795	0
1:242104361|242116331	0	0	0	51.7693	86.2822	69.0258	0	0
1:242111791|242113126	690.258	2070.77	690.258	276.103	742.027	293.36	552.206	0
1:242111791|242116331	845.566	4452.16	586.719	638.488	534.95	534.95	448.668	276.103
1:242242621|242259806	759.284	1018.13	776.54	0	189.821	34.5129	465.924	120.795
1:242242621|242295584	0	0	0	51.7693	0	0	0	0
1:243353403|243354450	0	0	0	0	0	0	0	34.5129
1:246218297|246243861	0	0	0	0	103.539	224.334	224.334	0
1:246238089|246243861	207.077	0	500.437	327.872	534.95	655.745	1000.87	448.668
1:246238089|246257483	120.795	0	120.795	0	0	69.0258	0	0
1:246866711|246869948	0	0	0	0	51.7693	0	0	0
1:246869889|246874253	224.334	0	0	0	0	34.5129	0	0
1:248463645|248468871	621.232	603.976	379.642	241.59	396.898	707.514	276.103	465.924
1:248463645|248483274	0	0	0	172.564	69.0258	483.18	327.872	103.539
1:248463645|248486255	966.361	811.053	345.129	172.564	465.924	776.54	448.668	448.668
1:248467612|248468871	0	0	207.077	155.308	103.539	120.795	155.308	120.795
1:248473965|248486255	0	0	0	0	0	0	120.795	0
1:248480227|248486255	569.463	0	0	327.872	362.385	241.59	500.437	345.129
1:249928527|249932220	0	0	0	0	0	172.564	0	0
1:249967177|249971713	759.284	1138.93	673.001	86.2822	103.539	207.077	138.052	0
1:250047466|250058264	0	0	0	0	0	86.2822	0	0
1:250097104|250104857	0	0	0	51.7693	0	0	0	0
1:250097104|250124804	0	0	0	0	138.052	0	0	0
1:250097104|250126801	138.052	0	0	69.0258	172.564	51.7693	0	120.795
1:250103305|250133995	86.2822	0	0	0	0	0	0	0
1:250119554|250119951	207.077	1000.87	500.437	155.308	258.847	293.36	465.924	86.2822
1:250119554|250133995	0	0	414.155	0	345.129	293.36	224.334	189.821
1:250119554|250139692	0	0	0	155.308	0	0	0	86.2822
1:250124673|250126801	0	0	0	120.795	0	0	0	0
1:250432876|250477675	0	0	0	86.2822	0	0	0	0
1:250949831|250956707	0	0	86.2822	86.2822	86.2822	189.821	103.539	0
1:250966943|250967638	655.745	0	500.437	86.2822	103.539	414.155	172.564	138.052
1:251419875|251449764	0	0	0	0	120.795	0	0	0
1:251459733|251460641	0	0	0	0	103.539	0	0	0
1:251470004|251482425	0	0	0	0	0	103.539	0	0
1:251482228|251486424	0	0	0	0	103.539	0	0	0
1:251656778|251746871	138.052	1052.64	189.821	0	345.129	0	120.795	0
1:251656778|251746874	241.59	0	0	0	172.564	0	103.539	0
1:251700414|251746874	0	0	0	0	86.2822	0	0	0
1:251874674|251908862	0	0	0	0	120.795	189.821	103.539	0
1:251927718|251930061	0	500.437	0	0	0	0	0	0
1:252251159|252253802	0	0	0	0	0	189.821	0	0
1:252271582|252280307	1949.98	2484.93	241.59	724.771	638.488	759.284	914.591	258.847
1:252431131|252435454	2795.54	5176.93	2105.29	1484.05	3727.39	4038.01	3157.93	1207.95
1:252434585|252435454	0	0	0	0	0	155.308	0	0
1:252679143|252686172	0	0	0	0	0	0	189.821	0
1:252684418|252686172	0	0	0	155.308	0	103.539	0	0
1:252895087|252895990	0	0	0	0	0	0	258.847	120.795
1:252995231|253000302	258.847	569.463	0	362.385	0	483.18	690.258	207.077
1:253012174|253014268	379.642	1898.21	655.745	1328.75	966.361	1570.34	1035.39	742.027
1:253024490|253056412	0	0	0	0	0	0	0	103.539
1:253034155|253038696	0	0	0	120.795	0	0	0	0
1:253034155|253056412	189.821	0	327.872	51.7693	0	86.2822	0	0
1:253131828|253133680	0	0	0	207.077	500.437	276.103	258.847	0
1:253131828|253139379	0	0	0	103.539	155.308	0	155.308	258.847
1:253131828|253148863	0	0	0	0	0	0	0	86.2822
1:25323844|25330741	0	0	0	293.36	0	0	0	172.564
1:253482982|253496162	120.795	0	0	0	0	0	0	0
1:253482982|253516759	0	0	0	0	0	0	0	138.052
1:253496052|253509421	0	0	0	103.539	0	0	0	0
1:253509263|253516759	0	0	0	120.795	0	189.821	0	0
1:253509263|253532500	0	0	0	0	0	0	103.539	0
1:253514454|253516759	1121.67	2260.59	983.617	586.719	586.719	862.822	345.129	811.053
1:253514454|253532500	949.104	0	534.95	552.206	655.745	742.027	362.385	189.821
1:253514454|253545479	86.2822	0	0	0	172.564	0	0	0
1:253828447|253853400	103.539	0	0	34.5129	362.385	569.463	138.052	0
1:253833227|253845805	0	0	0	0	0	0	0	86.2822
1:253842995|253853400	276.103	0	448.668	241.59	172.564	172.564	0	0
1:253845656|253853400	258.847	759.284	0	0	207.077	258.847	120.795	0
1:254129563|254148582	0	0	0	120.795	0	155.308	138.052	0
1:254631860|254647015	0	0	0	69.0258	0	0	0	0
1:255176422|255180865	0	0	0	0	0	120.795	0	0
1:25523036|25528664	0	0	276.103	0	0	51.7693	189.821	0
1:25526210|25528664	431.411	0	0	0	103.539	69.0258	86.2822	345.129
1:255539806|255541777	155.308	0	0	0	0	0	0	0
1:25558571|25559985	0	0	0	0	0	0	103.539	0
1:25701370|25703637	0	0	0	0	0	51.7693	345.129	0
1:25924751|25949389	0	0	0	0	0	189.821	241.59	0
1:260614549|260619119	0	0	0	34.5129	0	0	0	0
1:261002547|261006200	293.36	0	0	189.821	138.052	500.437	0	138.052
1:261027093|261036453	172.564	0	0	51.7693	0	0	0	0
1:261027093|261040678	276.103	0	0	0	0	0	0	0
1:261029552|261036453	0	0	0	51.7693	0	0	0	0
1:261061492|261067829	0	1466.8	0	345.129	155.308	362.385	655.745	310.616
1:261237316|261241906	0	0	0	0	69.0258	0	0	0
1:261241729|261246048	0	0	0	0	224.334	0	0	0
1:261346654|261347692	0	655.745	0	0	0	0	0	0
1:261388210|261394508	517.693	0	207.077	86.2822	310.616	258.847	189.821	51.7693
1:261392079|261394508	0	0	0	0	0	0	120.795	0
1:263789010|263811431	103.539	0	0	0	0	0	0	0
1:263796479|263797331	0	0	0	0	0	120.795	0	189.821
1:263804087|263814895	0	517.693	0	0	0	155.308	0	0
1:263873074|263903701	224.334	0	0	120.795	155.308	0	345.129	0
1:263873074|263909041	0	0	0	86.2822	310.616	0	465.924	120.795
1:263873074|263915186	0	0	0	0	0	0	120.795	0
1:263873074|263916275	1276.98	2968.11	1432.28	207.077	1207.95	1207.95	707.514	345.129
1:263873074|263932949	51.7693	0	0	0	103.539	258.847	120.795	189.821
1:263873074|263940366	586.719	3330.49	707.514	310.616	1259.72	552.206	931.848	586.719
1:263873074|263965068	86.2822	0	0	51.7693	0	0	0	0
1:263873213|263916275	86.2822	0	0	0	0	0	0	0
1:263873213|263940313	0	0	0	0	0	51.7693	0	0
1:263902377|263909041	0	0	0	0	0	103.539	0	0
1:263902377|263940366	0	0	0	34.5129	0	0	0	103.539
1:263908141|263909041	0	0	0	0	120.795	0	0	0
1:263913948|263916275	0	0	0	0	0	86.2822	0	0
1:263916106|263940366	310.616	0	0	0	0	0	0	0
1:263932775|263940366	1156.18	3468.55	327.872	742.027	673.001	1018.13	931.848	465.924
1:263932775|263985711	0	0	0	0	172.564	0	0	0
1:263997594|264019177	0	707.514	0	0	0	0	0	0
1:264009752|264020783	155.308	0	224.334	138.052	172.564	120.795	189.821	0
1:264010275|264020034	0	0	0	0	0	155.308	0	0
1:264019073|264020783	534.95	4935.34	1052.64	690.258	1501.31	1432.28	1018.13	448.668
1:264046193|264064006	0	0	0	0	0	69.0258	0	0
1:264052246|264064006	0	0	0	120.795	69.0258	86.2822	0	0
1:264059762|264064006	0	0	0	34.5129	0	0	0	0
1:264074027|264097152	0	0	0	0	0	276.103	0	0
1:264094123|264097152	0	0	0	0	0	207.077	0	34.5129
1:264114579|264118531	0	0	0	0	0	103.539	0	0
1:264644525|264660644	0	0	0	224.334	172.564	241.59	310.616	0
1:26481602|26485852	0	0	189.821	0	0	0	0	0
1:265125631|265138987	0	0	0	0	0	120.795	0	0
1:265335411|265347398	0	0	0	0	0	0	0	69.0258
1:265357209|265369337	138.052	828.309	0	86.2822	293.36	34.5129	172.564	0
1:265671281|265678888	86.2822	0	0	0	51.7693	0	0	0
1:265729318|265751600	103.539	0	0	51.7693	0	0	155.308	0
1:265759724|265793548	155.308	0	0	0	0	0	0	0
1:265769164|265793548	0	0	0	0	0	0	0	51.7693
1:265910791|265920881	138.052	0	0	0	0	0	0	0
1:265910791|265924230	0	0	0	34.5129	0	0	0	0
1:265920720|265924230	0	0	0	0	34.5129	483.18	0	0
1:265983768|265988965	0	0	241.59	51.7693	0	0	0	0
1:265991805|265996371	0	690.258	0	0	0	0	224.334	0
1:266014574|266018477	0	0	0	51.7693	103.539	0	0	0
1:266282112|266312704	0	603.976	0	51.7693	0	86.2822	51.7693	0
1:266296454|266312704	6436.65	6730.01	2346.88	1898.21	2053.52	3019.88	1794.67	1432.28
1:266296454|266321713	638.488	0	0	120.795	241.59	310.616	310.616	0
1:266309590|266312704	2260.59	2847.31	534.95	845.566	500.437	1207.95	362.385	465.924
1:266309590|266321713	862.822	1190.69	483.18	241.59	224.334	310.616	0	207.077
1:266554302|266575250	310.616	0	0	86.2822	103.539	0	172.564	34.5129
1:266567618|266575250	638.488	7006.12	1069.9	483.18	1242.46	1363.26	1207.95	396.898
1:266981815|266995933	0	0	0	0	0	103.539	0	0
1:266981815|266999838	310.616	638.488	0	396.898	1415.03	534.95	241.59	120.795
1:266981815|267028781	0	0	0	0	207.077	0	0	0
1:266986661|266999838	327.872	828.309	0	155.308	258.847	172.564	0	0
1:267459068|267460596	0	0	0	86.2822	0	0	0	86.2822
1:267525106|267545008	0	0	0	396.898	155.308	155.308	0	448.668
1:267585977|267620502	276.103	0	0	0	0	0	0	0
1:267600878|267620502	0	0	0	0	0	0	0	51.7693
1:267855231|267876602	0	0	0	69.0258	103.539	0	138.052	0
1:267887086|267902796	0	0	0	0	69.0258	0	0	0
1:268624313|268625276	0	0	0	0	86.2822	103.539	310.616	207.077
1:268970528|268974187	0	0	0	0	51.7693	0	0	0
1:269060539|269060949	0	0	414.155	69.0258	69.0258	69.0258	207.077	0
1:269273100|269276331	103.539	0	0	86.2822	310.616	120.795	293.36	0
1:269275987|269276331	0	0	0	0	0	69.0258	0	0
1:269349098|269352090	0	0	0	0	0	0	0	120.795
1:270050053|270052578	465.924	0	0	207.077	0	51.7693	0	0
1:270050053|270054710	0	0	0	0	0	310.616	0	0
1:270050053|270074074	0	0	0	0	0	0	0	34.5129
1:270052033|270054710	86.2822	0	0	0	0	0	0	0
1:270096257|270131332	431.411	1121.67	0	120.795	241.59	258.847	138.052	86.2822
1:270112842|270131332	0	0	0	362.385	207.077	0	189.821	172.564
1:270205474|270211454	86.2822	0	0	0	0	0	0	0
1:270874729|270876043	69.0258	0	0	396.898	189.821	500.437	500.437	379.642
1:270874729|270884307	0	0	0	276.103	138.052	362.385	431.411	120.795
1:270874729|270897897	0	0	0	86.2822	0	0	0	172.564
1:270899688|270900268	0	0	0	0	51.7693	34.5129	0	0
1:271129115|271134394	0	0	0	0	0	0	86.2822	0
1:271146967|271147908	0	0	0	172.564	138.052	120.795	0	103.539
1:271160878|271175411	0	0	0	51.7693	0	103.539	0	0
1:271177714|271182296	0	0	0	0	0	0	0	120.795
1:271368900|271370614	0	0	0	0	0	120.795	69.0258	0
1:271368900|271373785	0	0	0	0	0	103.539	0	0
1:271368900|271377311	189.821	949.104	327.872	603.976	345.129	534.95	310.616	500.437
1:271368900|271381091	0	0	0	51.7693	69.0258	0	0	69.0258
1:271368900|271384260	0	0	189.821	207.077	276.103	258.847	224.334	155.308
1:271368900|271389854	172.564	0	0	51.7693	172.564	0	0	0
1:271368900|271392558	69.0258	0	0	241.59	155.308	172.564	138.052	0
1:271368900|271400008	0	0	0	0	0	0	138.052	0
1:271368904|271377311	276.103	0	258.847	0	0	69.0258	120.795	0
1:271368904|271384260	51.7693	0	0	241.59	120.795	172.564	0	310.616
1:271551340|271561877	138.052	0	0	207.077	0	707.514	396.898	396.898
1:271922131|271925652	0	0	0	51.7693	0	0	0	0
1:272095476|272096494	69.0258	0	0	0	0	0	0	34.5129
1:272101949|272138444	0	0	0	0	120.795	207.077	0	0
1:272109026|272138444	0	0	0	0	138.052	0	0	0
1:272112664|272127308	0	0	0	0	86.2822	0	0	0
1:272115757|272138444	0	0	0	0	138.052	0	0	0
1:272122492|272127308	0	845.566	103.539	172.564	327.872	0	310.616	0
1:272122492|272138444	241.59	2122.54	500.437	276.103	483.18	483.18	811.053	327.872
1:272152218|272169779	0	0	0	0	86.2822	0	0	0
1:272157972|272165007	138.052	0	0	0	0	0	0	0
1:272160163|272165007	0	0	396.898	0	0	0	103.539	0
1:272160163|272169779	69.0258	0	0	0	0	0	0	0
1:272162503|272165007	172.564	0	0	0	0	0	0	0
1:272180596|272187627	0	0	0	51.7693	0	0	0	0
1:272191155|272193378	0	0	0	0	0	103.539	172.564	0
1:272399435|272411645	0	0	0	34.5129	0	0	379.642	0
1:272399435|272439267	0	0	0	0	0	86.2822	0	0
1:272445143|272448487	0	0	0	0	0	0	224.334	0
1:27288176|27330440	0	0	0	51.7693	0	0	0	0
1:273342081|273347767	897.335	0	0	655.745	51.7693	621.232	0	707.514
1:273439406|273441324	51.7693	0	0	0	0	0	0	0
1:273771031|273777030	293.36	0	0	1173.44	465.924	724.771	345.129	2157.06
1:273972338|273979720	0	0	0	0	86.2822	69.0258	258.847	0
1:27450521|27478260	0	0	0	103.539	0	34.5129	0	0
1:27472676|27478260	0	0	0	120.795	0	0	0	0
1:27499706|27530363	0	0	0	0	0	0	0	172.564
1:27523054|27530363	0	0	138.052	0	0	0	0	0
1:27883607|27884087	0	0	0	51.7693	120.795	0	0	0
1:27891100|27892584	86.2822	0	0	0	0	0	0	0
1:27892404|27893771	0	0	0	51.7693	0	0	0	0
1:27892404|27900475	224.334	0	0	0	0	0	0	0
1:27899770|27899982	0	776.54	0	0	0	103.539	0	0
1:27966285|28003206	0	0	0	0	0	0	0	86.2822
1:28572083|28574012	0	0	0	34.5129	0	0	0	0
1:28572083|28589887	0	0	86.2822	86.2822	0	0	0	0
1:28641447|28685342	0	0	0	69.0258	0	0	103.539	0
1:28644912|28685342	0	0	0	86.2822	0	0	0	0
1:28835715|28837017	0	793.796	0	0	0	51.7693	0	120.795
1:28835715|28841386	172.564	0	0	0	396.898	0	0	0
1:29018351|29027965	189.821	0	0	0	0	103.539	0	0
1:29027848|29042644	448.668	0	379.642	51.7693	189.821	155.308	258.847	103.539
1:31731076|31738697	0	0	0	0	0	0	0	51.7693
1:31733457|31738697	0	0	0	0	172.564	0	0	0
1:31866411|31884019	103.539	0	0	0	0	0	0	0
1:31866411|31893345	120.795	0	0	0	0	0	0	0
1:31869827|31880012	258.847	0	0	51.7693	396.898	0	0	103.539
1:31879858|31887984	0	0	0	0	0	0	0	86.2822
1:31879858|31893345	0	0	0	0	0	172.564	0	138.052
1:31898626|31907257	0	1829.18	0	0	0	0	0	51.7693
1:31898626|31914812	138.052	0	0	0	0	0	0	0
1:31914715|31926264	155.308	0	0	0	0	0	0	0
1:31980772|31982095	258.847	0	0	155.308	86.2822	345.129	0	155.308
1:31988645|31991763	0	0	0	0	0	86.2822	189.821	0
1:32316914|32354628	345.129	0	0	0	0	172.564	379.642	0
1:32324753|32354628	207.077	0	534.95	0	120.795	258.847	0	0
1:3238764|3302802	0	0	0	0	0	103.539	0	0
1:32520013|32522430	1346	0	414.155	465.924	310.616	586.719	310.616	207.077
1:32520013|32552886	0	0	0	0	86.2822	0	0	0
1:33231517|33315782	0	0	0	86.2822	0	0	0	0
1:33271334|33278592	86.2822	0	0	0	224.334	0	0	0
1:33274267|33315782	0	0	0	0	0	51.7693	0	0
1:33280750|33284458	276.103	1725.64	258.847	120.795	207.077	276.103	207.077	0
1:3331636|3368539	69.0258	0	0	0	0	0	0	0
1:33651342|33664847	0	742.027	0	0	0	0	0	69.0258
1:33672928|33681370	0	0	0	86.2822	0	120.795	0	0
1:33672928|33685503	120.795	0	0	0	431.411	0	293.36	51.7693
1:34166378|34213181	0	0	120.795	51.7693	0	0	0	0
1:34205898|34213181	0	0	0	86.2822	0	0	0	0
1:35005532|35034972	0	0	0	0	86.2822	0	0	0
1:35131947|35216500	0	0	0	0	0	0	172.564	0
1:35421646|35435681	0	0	0	0	0	0	0	69.0258
1:36026977|36034090	0	0	0	0	0	0	0	120.795
1:36964151|36972437	138.052	0	0	207.077	534.95	224.334	276.103	0
1:36964151|36973899	103.539	0	0	0	155.308	0	0	0
1:36964151|36991472	0	0	0	0	172.564	0	0	0
1:36964151|36994867	293.36	949.104	0	103.539	51.7693	362.385	207.077	0
1:36972115|36994867	0	0	310.616	0	0	103.539	0	0
1:37103263|37106913	0	0	0	0	0	51.7693	0	0
1:37122169|37167150	673.001	2484.93	414.155	155.308	189.821	172.564	69.0258	138.052
1:37122169|37182851	0	759.284	0	0	224.334	189.821	0	0
1:40116745|40119904	0	0	0	0	0	155.308	207.077	0
1:40148984|40164224	0	0	0	0	0	51.7693	103.539	0
1:41076032|41083592	0	0	0	0	69.0258	0	0	0
1:41144282|41149254	138.052	465.924	0	0	0	0	0	0
1:41144282|41180922	0	0	0	51.7693	0	0	0	0
1:42772140|42787786	0	0	51.7693	0	0	0	0	0
1:42867908|42876074	0	0	0	0	0	86.2822	0	0
1:44152202|44154573	0	0	0	0	189.821	0	0	0
1:44163930|44171097	0	0	0	120.795	69.0258	69.0258	276.103	0
1:44323601|44327965	0	0	0	0	0	0	172.564	0
1:44323601|44350272	0	0	0	51.7693	0	0	0	0
1:44460412|44475731	431.411	0	0	103.539	362.385	621.232	0	0
1:44479828|44542116	0	0	0	0	0	0	0	120.795
1:44491163|44498130	258.847	0	0	0	0	0	0	0
1:44491163|44503951	0	0	0	34.5129	0	34.5129	0	69.0258
1:44503789|44524153	120.795	0	0	0	0	0	0	0
1:44514881|44524153	724.771	0	172.564	34.5129	241.59	345.129	0	0
1:44921012|44935340	241.59	0	0	0	0	172.564	0	0
1:44928513|44935340	0	0	0	0	138.052	0	0	0
1:44930393|44935340	276.103	0	0	0	120.795	103.539	0	0
1:45173524|45175282	1156.18	448.668	138.052	86.2822	552.206	880.079	638.488	0
1:45173524|45175843	3727.39	1380.52	621.232	742.027	2053.52	2588.47	465.924	0
1:45173524|45177436	1104.41	0	155.308	983.617	828.309	1259.72	845.566	793.796
1:45173527|45175282	172.564	1035.39	138.052	0	103.539	69.0258	103.539	120.795
1:45175190|45175843	0	379.642	0	0	241.59	120.795	0	0
1:45175190|45177436	138.052	1656.62	0	0	552.206	0	224.334	0
1:45232834|45243888	0	0	0	0	0	51.7693	0	0
1:45276145|45287487	0	0	0	0	0	120.795	0	0
1:4775755|4822488	0	1466.8	0	0	0	155.308	86.2822	0
1:4775755|4843415	724.771	586.719	103.539	155.308	155.308	86.2822	0	465.924
1:4822372|4843415	0	0	155.308	138.052	431.411	155.308	207.077	0
1:49931983|49945305	0	0	0	0	103.539	517.693	500.437	0
1:50646871|50694380	0	0	0	0	0	0	0	51.7693
1:50655824|50663384	0	0	0	0	138.052	0	0	0
1:50832070|50838859	0	1484.05	0	0	0	0	120.795	0
1:50832070|50857783	0	0	0	103.539	0	0	34.5129	0
1:50832070|50870956	0	0	0	103.539	86.2822	138.052	0	51.7693
1:50857708|50938120	0	0	0	86.2822	0	0	0	0
1:50933132|50945049	0	0	0	86.2822	0	0	0	0
1:52123108|52179177	345.129	811.053	431.411	51.7693	362.385	362.385	103.539	69.0258
1:52130362|52152735	241.59	0	0	0	0	138.052	0	51.7693
1:52130362|52179177	603.976	0	0	86.2822	465.924	0	0	138.052
1:52134346|52179177	1104.41	4141.55	724.771	500.437	1121.67	1035.39	1311.49	327.872
1:52146557|52152735	0	0	0	0	0	155.308	0	0
1:52146557|52179177	276.103	0	0	86.2822	172.564	465.924	0	0
1:52764469|52800752	0	0	0	86.2822	0	0	0	0
1:53377072|53382649	0	0	828.309	0	448.668	241.59	207.077	0
1:53378683|53384714	0	0	0	86.2822	0	34.5129	103.539	0
1:53378683|53388118	0	655.745	0	207.077	138.052	0	189.821	51.7693
1:53396207|53413955	276.103	0	0	51.7693	258.847	120.795	172.564	0
1:53397627|53397909	0	0	138.052	0	0	0	0	0
1:53397627|53413955	396.898	0	0	345.129	517.693	258.847	552.206	0
1:53409338|53413955	0	0	172.564	120.795	224.334	34.5129	258.847	120.795
1:53409338|53422321	69.0258	0	0	69.0258	0	51.7693	0	0
1:54067114|54090331	0	0	0	0	0	0	0	34.5129
1:54082885|54090331	759.284	3175.19	707.514	293.36	431.411	638.488	793.796	258.847
1:54085420|54088688	0	0	0	69.0258	0	0	0	0
1:54319034|54356538	0	0	0	51.7693	0	0	0	0
1:54319084|54330453	0	0	0	86.2822	0	0	0	0
1:54462732|54494313	120.795	0	0	0	0	34.5129	0	0
1:54472561|54494313	0	0	0	0	0	120.795	258.847	0
1:54472561|54502778	103.539	0	0	0	0	0	0	0
1:54474921|54494313	517.693	1035.39	414.155	51.7693	0	138.052	155.308	0
1:54477711|54494313	172.564	0	138.052	34.5129	293.36	189.821	86.2822	86.2822
1:54487286|54494313	0	0	0	69.0258	0	69.0258	0	0
1:54487286|54529700	69.0258	0	0	0	0	0	0	0
1:54494181|54502778	431.411	1346	0	534.95	586.719	534.95	103.539	396.898
1:54511231|54515929	0	0	0	0	0	0	86.2822	0
1:54528562|54529700	0	0	0	69.0258	103.539	155.308	310.616	0
1:54576238|54576836	1484.05	2605.72	1415.03	897.335	845.566	1328.75	690.258	207.077
1:54576238|54579436	0	1069.9	362.385	120.795	69.0258	0	138.052	0
1:54576238|54581212	241.59	897.335	534.95	224.334	414.155	241.59	310.616	155.308
1:55666252|55669095	4572.96	6402.14	2364.13	1898.21	1725.64	2899.08	2070.77	1018.13
1:55666252|55670625	0	0	0	0	0	103.539	0	0
1:55946751|55962453	0	0	0	0	0	103.539	0	0
1:55995701|56000362	0	0	0	0	0	51.7693	0	0
1:56001862|56006189	207.077	5867.19	2295.11	949.104	2674.75	2364.13	1622.11	793.796
1:56001862|56034992	258.847	0	276.103	103.539	69.0258	0	0	103.539
1:565194|567852	0	0	0	0	138.052	120.795	310.616	0
1:56960510|57031666	51.7693	0	0	0	0	0	0	0
1:56960510|57037382	0	0	0	0	0	241.59	0	0
1:57030072|57037382	465.924	1829.18	241.59	138.052	103.539	224.334	0	0
1:57030072|57050505	0	0	0	0	0	0	0	103.539
1:57155705|57156521	0	0	0	69.0258	138.052	51.7693	0	0
1:57191815|57197711	0	0	0	0	0	0	0	103.539
1:57347201|57354474	0	0	0	69.0258	0	0	0	0
1:57347201|57356782	155.308	0	0	0	0	0	0	0
1:57349315|57354474	0	0	103.539	0	0	0	0	0
1:57679399|57683803	0	0	0	0	51.7693	0	0	86.2822
1:57680877|57683803	0	0	345.129	0	0	0	0	0
1:57782427|57785737	138.052	0	155.308	69.0258	0	0	0	69.0258
1:57788272|57790359	0	0	172.564	172.564	241.59	345.129	465.924	103.539
1:57800378|57800994	0	0	0	51.7693	0	0	34.5129	0
1:57848455|57850879	0	0	0	0	0	0	138.052	0
1:58191656|58192463	0	0	0	276.103	0	0	0	0
1:64127621|64136473	0	0	0	69.0258	0	0	0	0
1:641934|653683	0	0	0	0	69.0258	0	0	241.59
1:65894300|65902097	0	845.566	0	0	0	0	0	0
1:65894300|65911662	34.5129	0	0	0	0	0	0	0
1:65894300|65921100	0	0	0	0	0	0	0	155.308
1:66332071|66339064	0	0	0	0	0	0	86.2822	0
1:66353976|66356192	0	0	258.847	224.334	483.18	310.616	224.334	293.36
1:66353976|66358900	0	293.36	0	51.7693	103.539	51.7693	448.668	0
1:66353976|66360969	103.539	638.488	396.898	69.0258	172.564	241.59	310.616	86.2822
1:66353976|66365930	0	0	0	51.7693	0	0	0	0
1:66358763|66360969	51.7693	2433.16	0	207.077	293.36	379.642	69.0258	155.308
1:67439729|67445988	0	0	0	0	0	189.821	0	0
1:67549097|67578266	0	0	0	0	0	207.077	155.308	0
1:67576479|67578266	897.335	1035.39	258.847	500.437	172.564	724.771	949.104	69.0258
1:67576479|67579897	0	586.719	0	0	0	172.564	0	0
1:67576479|67584208	86.2822	0	0	189.821	120.795	207.077	120.795	0
1:67631672|67634874	0	0	0	0	0	0	103.539	0
1:6896014|6899204	0	0	0	86.2822	0	0	0	0
1:6898049|6902240	0	0	0	0	103.539	0	103.539	69.0258
1:6900700|6902240	155.308	0	241.59	51.7693	0	0	0	0
1:71053397|71074187	0	0	0	0	0	0	172.564	0
1:71059257|71082722	0	0	0	0	86.2822	0	0	0
1:7160499|7166248	241.59	0	0	0	0	0	0	0
1:72733011|72736593	0	0	0	51.7693	0	0	0	0
1:72733011|72738156	1018.13	0	172.564	155.308	103.539	138.052	0	120.795
1:72737792|72738156	155.308	0	276.103	189.821	0	327.872	0	0
1:72794822|72809371	138.052	0	0	0	0	0	0	0
1:72821588|72833340	0	655.745	0	0	0	0	0	0
1:72832963|72833340	0	0	0	138.052	0	0	0	0
1:73564812|73567570	0	811.053	0	120.795	0	0	0	0
1:73564812|73595164	0	0	0	0	0	138.052	138.052	0
1:73901097|73922225	0	0	0	0	0	172.564	0	0
1:74020523|74026093	0	0	0	0	0	0	0	138.052
1:74022328|74022751	0	880.079	0	0	0	0	207.077	0
1:74022328|74028565	120.795	0	0	0	69.0258	51.7693	0	0
1:74029360|74030320	0	0	0	103.539	0	51.7693	0	0
1:74029360|74035454	0	0	0	155.308	0	0	0	0
1:74043728|74052367	0	0	0	34.5129	86.2822	103.539	0	0
1:74404668|74429801	0	0	0	0	224.334	0	0	0
1:74404668|74440246	0	396.898	0	0	0	0	0	34.5129
1:7441991|7453019	0	0	0	34.5129	0	0	0	0
1:74420600|74429801	0	0	0	103.539	0	0	0	0
1:74483177|74503320	0	0	0	120.795	0	34.5129	0	0
1:74737037|74738472	155.308	0	0	34.5129	0	0	0	189.821
1:74939895|74948104	0	0	0	0	0	103.539	0	0
1:74960355|74981406	51.7693	0	0	0	0	0	0	0
1:75062347|75069517	86.2822	0	0	0	0	0	0	0
1:75228135|75272211	0	0	0	0	51.7693	0	0	0
1:75718076|75739270	86.2822	0	0	0	103.539	0	0	138.052
1:75753869|75759232	586.719	0	224.334	0	241.59	0	0	0
1:7593401|7594109	0	483.18	0	0	0	0	0	0
1:7593401|7598966	138.052	0	0	138.052	207.077	293.36	0	0
1:7594612|7598381	1276.98	3037.13	1794.67	1501.31	1570.34	1863.7	1311.49	1173.44
1:7594612|7599773	0	0	0	0	0	0	120.795	0
1:76598234|76605761	258.847	2536.7	0	276.103	448.668	742.027	362.385	258.847
1:76649382|76723195	0	0	0	51.7693	414.155	379.642	0	207.077
1:76722000|76727151	0	0	0	120.795	0	120.795	0	0
1:76723120|76727151	0	0	0	0	0	120.795	0	0
1:76723120|76743769	0	0	0	103.539	0	0	0	0
1:76967217|76980603	69.0258	0	0	69.0258	0	86.2822	120.795	0
1:76967217|76991792	0	0	258.847	51.7693	0	0	0	0
1:77086749|77087208	0	0	189.821	0	0	603.976	379.642	707.514
1:77215898|77241817	0	811.053	0	0	0	0	34.5129	0
1:77263699|77270404	189.821	828.309	0	0	0	0	258.847	0
1:77263699|77279692	138.052	0	0	0	0	0	0	0
1:77268674|77275322	0	0	0	0	172.564	0	0	0
1:77270212|77276787	0	0	517.693	0	155.308	155.308	207.077	0
1:77299036|77302848	0	1742.9	0	86.2822	0	207.077	345.129	0
1:77299036|77394243	0	0	0	0	0	258.847	0	0
1:77318498|77394243	189.821	0	0	0	0	0	0	0
1:77386870|77389841	0	0	0	0	0	86.2822	0	0
1:77386870|77394243	51.7693	1363.26	0	0	0	0	0	0
1:77389714|77394243	0	0	0	86.2822	0	0	0	0
1:77487920|77497415	0	0	0	34.5129	0	0	0	0
1:77502698|77505164	0	0	138.052	0	0	0	0	0
1:77504986|77510809	86.2822	0	0	0	0	0	0	0
1:78080587|78083345	327.872	0	0	0	138.052	51.7693	138.052	0
1:78084847|78149434	0	0	0	0	0	86.2822	0	0
1:78109183|78113262	0	0	0	0	34.5129	69.0258	0	0
1:78109183|78149434	0	0	0	0	0	34.5129	0	69.0258
1:79597877|79676855	0	0	0	0	189.821	155.308	155.308	0
1:79879036|79879318	0	0	0	138.052	897.335	207.077	690.258	207.077
1:80078290|80136352	0	0	0	0	103.539	327.872	0	0
1:80100372|80136352	0	897.335	0	0	0	0	0	0
1:82022945|82023413	0	0	0	86.2822	0	0	0	0
1:82552806|82594233	120.795	0	0	0	0	0	0	0
1:82587980|82594233	0	0	0	69.0258	0	0	0	0
1:83018121|83025603	0	0	0	69.0258	0	0	0	0
1:83061356|83063345	0	0	0	172.564	0	103.539	69.0258	0
1:83174465|83180536	0	0	0	0	103.539	0	0	0
1:83295333|83295734	69.0258	0	0	0	0	155.308	0	0
1:83996562|84003434	0	0	0	0	103.539	51.7693	0	0
1:83998426|84007243	0	0	0	0	69.0258	0	0	0
1:84020523|84036212	0	0	0	34.5129	0	0	0	0
1:84029800|84038578	0	638.488	327.872	0	172.564	51.7693	0	0
1:84036049|84038578	0	0	0	0	0	172.564	120.795	69.0258
1:84036049|84056304	189.821	0	0	0	0	0	0	0
1:86078597|86101740	0	0	0	155.308	0	207.077	0	69.0258
1:86082233|86098862	569.463	0	0	189.821	0	362.385	327.872	0
1:86085546|86101740	0	0	0	0	0	103.539	0	103.539
1:86087249|86098862	172.564	0	0	103.539	0	0	0	0
1:86089288|86101740	0	0	0	0	0	0	172.564	0
1:86098773|86101740	120.795	0	0	310.616	241.59	724.771	310.616	207.077
1:86099851|86101740	0	776.54	0	276.103	172.564	86.2822	120.795	0
1:86107113|86117157	0	0	172.564	0	0	0	0	0
1:86118292|86124070	103.539	0	0	0	0	0	0	0
1:86443285|86445181	86.2822	0	258.847	0	310.616	0	34.5129	0
1:8696309|8698741	0	0	0	51.7693	0	0	0	0
1:87134227|87153004	207.077	0	138.052	172.564	189.821	534.95	241.59	0
1:87177832|87178553	0	0	0	0	0	120.795	0	0
1:87210273|87215583	345.129	862.822	207.077	172.564	241.59	638.488	414.155	120.795
1:8822877|8825081	241.59	0	0	172.564	69.0258	0	0	0
1:90023734|90035887	0	0	0	0	0	0	0	138.052
1:90029809|90035887	0	0	0	51.7693	0	86.2822	0	0
1:90036440|90040011	0	0	0	0	224.334	0	0	0
1:90069452|90072900	0	0	0	0	0	0	172.564	0
1:90078953|90113021	86.2822	0	0	0	0	34.5129	0	0
1:90172372|90174082	0	0	0	86.2822	51.7693	69.0258	172.564	0
1:90172372|90183776	0	0	0	0	0	172.564	0	0
1:90192976|90238411	0	724.771	0	0	0	0	0	0
1:90199077|90220936	0	0	0	0	0	103.539	0	0
1:90203529|90238411	0	0	0	51.7693	120.795	86.2822	86.2822	0
1:90220788|90255853	0	0	0	0	0	138.052	0	69.0258
1:90238341|90255853	0	0	0	69.0258	0	0	0	138.052
1:90238341|90269663	258.847	1794.67	0	120.795	138.052	155.308	0	0
1:90563221|90570316	0	0	0	86.2822	0	0	0	0
1:90803041|90805557	0	0	0	0	0	224.334	0	172.564
1:9139951|9148944	0	1311.49	414.155	396.898	379.642	379.642	103.539	207.077
1:9167471|9169598	0	0	0	86.2822	0	0	0	0
1:9167471|9195425	69.0258	0	0	69.0258	0	189.821	258.847	120.795
1:9191141|9195425	2398.65	2053.52	1311.49	2709.26	1346	3002.62	1742.9	1880.95
1:9192613|9192861	0	276.103	0	0	0	0	0	0
1:92203431|92210238	0	0	0	172.564	293.36	310.616	0	0
1:92451214|92462595	120.795	0	0	0	0	0	0	0
1:92458097|92467517	0	0	0	0	0	138.052	0	0
1:92459864|92460262	0	793.796	0	224.334	172.564	103.539	155.308	69.0258
1:92489187|92500271	207.077	0	189.821	69.0258	0	120.795	172.564	120.795
1:9423377|9459996	0	0	0	0	0	155.308	0	0
1:94314527|94315177	345.129	0	431.411	207.077	69.0258	500.437	224.334	224.334
1:94557868|94561324	0	0	0	189.821	0	276.103	224.334	483.18
1:9492460|9492750	0	0	0	120.795	0	0	0	0
1:95500838|95514049	0	0	0	0	0	0	0	34.5129
1:95513003|95536688	51.7693	0	0	0	0	0	0	0
1:95571669|95572715	0	0	0	0	0	0	0	189.821
1:95571669|95582063	0	0	0	0	0	0	0	69.0258
1:95742426|95742917	138.052	0	0	103.539	0	0	396.898	34.5129
1:95743460|95744239	241.59	0	673.001	103.539	120.795	51.7693	69.0258	0
1:95743460|95748901	0	0	0	120.795	34.5129	0	0	0
1:95846715|95847499	1069.9	0	586.719	310.616	500.437	569.463	448.668	69.0258
1:96478827|96483856	0	0	0	0	0	207.077	0	0
1:96493194|96516009	0	0	0	0	0	172.564	189.821	0
1:96611571|96624104	0	0	0	0	155.308	0	0	0
1:97428775|97429252	69.0258	0	0	0	0	189.821	86.2822	0
1:97447508|97451864	138.052	0	276.103	86.2822	51.7693	241.59	0	0
1:97447508|97484275	0	0	0	0	0	0	0	51.7693
1:98862185|98885389	69.0258	0	0	0	0	0	0	0
1:9893445|9923857	0	0	0	207.077	0	51.7693	0	0
1:9923614|9976196	0	0	0	120.795	0	0	0	224.334
1:99504018|99505136	0	0	0	103.539	69.0258	69.0258	155.308	86.2822
1:99516460|99551694	0	0	0	69.0258	0	0	0	0
1:99526577|99551694	69.0258	0	0	0	0	0	0	0
1:99612928|99617351	0	0	0	34.5129	86.2822	0	0	0
1:99612928|99635535	0	0	0	103.539	0	103.539	0	0
1:99850708|99876774	811.053	0	86.2822	224.334	155.308	517.693	155.308	258.847
1:99876556|99881810	0	0	0	0	103.539	0	0	0
1:99977599|99985089	0	0	0	51.7693	0	0	0	0
1:99981834|99988502	0	1449.54	724.771	120.795	138.052	310.616	500.437	103.539
10:10038504|10066131	0	603.976	0	0	0	0	0	0
10:10038504|10073030	0	0	0	69.0258	51.7693	0	0	103.539
10:10169065|10182130	0	0	0	0	51.7693	86.2822	0	0
10:10169065|10184092	0	0	0	0	0	0	120.795	34.5129
10:10799234|10818538	0	0	0	51.7693	207.077	276.103	603.976	120.795
10:11344911|11346876	0	0	310.616	69.0258	0	0	103.539	0
10:11347713|11350411	0	0	0	0	0	0	172.564	0
10:11446256|11451376	172.564	1346	0	258.847	431.411	241.59	172.564	69.0258
10:11446256|11459646	586.719	2139.8	724.771	811.053	862.822	1535.82	1156.18	327.872
10:11469821|11472476	0	655.745	0	0	0	0	0	138.052
10:11603222|11654794	0	0	0	138.052	0	51.7693	0	0
10:11654269|11654794	172.564	0	0	69.0258	34.5129	155.308	0	0
10:11693303|11694808	0	0	0	51.7693	465.924	155.308	0	138.052
10:11969292|11977790	0	0	0	0	0	103.539	0	0
10:11969292|11989989	517.693	4469.42	603.976	224.334	120.795	345.129	379.642	172.564
10:11977665|11989989	69.0258	0	138.052	51.7693	241.59	69.0258	258.847	0
10:1226095|1286096	0	0	0	0	0	0	0	138.052
10:1226109|1286096	0	0	0	241.59	172.564	0	0	0
10:12471548|12475510	0	0	0	0	69.0258	0	0	0
10:12547679|12551049	120.795	0	0	327.872	103.539	34.5129	69.0258	172.564
10:12624649|12645737	0	0	0	0	86.2822	0	0	0
10:12624649|12652349	0	0	0	0	0	0	0	103.539
10:12637344|12645737	0	1587.59	811.053	120.795	0	207.077	86.2822	0
10:12637344|12654451	0	0	0	120.795	0	0	0	138.052
10:12643795|12645737	0	0	0	86.2822	0	207.077	0	0
10:12643795|12647330	0	0	0	69.0258	0	0	0	0
10:12652205|12657277	0	0	0	0	69.0258	0	0	0
10:12654334|12657277	0	0	0	0	0	86.2822	0	0
10:12654334|12660660	0	0	0	0	0	0	103.539	0
10:12738033|12744135	138.052	0	0	0	0	103.539	0	0
10:13405791|13406459	0	0	0	120.795	0	0	603.976	0
10:13460799|13466400	0	0	69.0258	51.7693	0	0	0	0
10:13491755|13527498	1328.75	3123.42	1052.64	500.437	2277.85	2830.06	2640.24	2778.29
10:13516188|13527498	138.052	0	0	120.795	0	258.847	69.0258	51.7693
10:13770238|13771761	0	0	0	0	0	34.5129	0	0
10:13782211|13788201	0	0	0	0	0	0	0	69.0258
10:13883650|13887436	0	0	0	0	0	120.795	0	0
10:13887322|13889150	0	0	0	103.539	0	0	0	0
10:13887322|13889965	293.36	0	0	0	51.7693	0	0	0
10:14039092|14050397	0	0	0	0	0	103.539	0	0
10:14045965|14050397	0	0	0	0	155.308	86.2822	0	120.795
10:14049498|14050397	0	0	0	0	0	0	103.539	0
10:14136881|14145886	0	0	0	0	34.5129	0	0	0
10:14145729|14154272	0	0	86.2822	0	0	0	120.795	0
10:14217434|14218735	293.36	0	258.847	103.539	293.36	310.616	0	207.077
10:14666448|14671124	0	0	0	0	86.2822	172.564	0	0
10:14686582|14719534	0	1190.69	0	0	69.0258	103.539	0	0
10:14737605|14741500	0	0	310.616	0	0	0	0	0
10:14754402|14765212	120.795	0	0	0	0	0	0	0
10:14786194|14790166	0	0	0	0	0	241.59	0	0
10:14786194|14792335	207.077	0	0	172.564	103.539	0	448.668	0
10:14786194|14794270	224.334	0	0	0	0	0	258.847	0
10:14807079|14850824	0	1363.26	0	103.539	0	0	0	0
10:14807079|14884976	0	0	0	51.7693	0	0	0	0
10:14826467|14850824	0	0	0	0	0	103.539	172.564	0
10:14826467|14884976	362.385	0	0	0	224.334	0	172.564	0
10:14841617|14884976	0	0	0	103.539	155.308	51.7693	0	0
10:15051106|15053287	362.385	0	0	0	0	0	0	0
10:15063248|15066662	0	0	189.821	0	0	0	0	0
10:15258412|15266795	0	0	0	396.898	0	0	86.2822	0
10:16117150|16117793	0	690.258	0	0	0	0	0	0
10:16216508|16222281	0	0	172.564	172.564	103.539	0	0	0
10:16254600|16274729	0	0	0	0	0	0	86.2822	0
10:16263426|16264798	0	0	0	138.052	362.385	86.2822	69.0258	0
10:16345992|16348572	0	0	0	0	258.847	0	0	0
10:16345992|16359066	0	0	0	0	172.564	103.539	0	0
10:16510506|16607933	0	0	0	0	103.539	103.539	0	86.2822
10:16541738|16585651	0	0	0	51.7693	172.564	0	0	0
10:16541738|16607933	120.795	0	0	189.821	293.36	103.539	0	0
10:16560321|16569899	0	0	0	69.0258	138.052	0	86.2822	0
10:16560321|16607933	276.103	0	293.36	69.0258	431.411	138.052	155.308	51.7693
10:16569755|16607933	276.103	1138.93	0	172.564	586.719	0	172.564	86.2822
10:16585540|16607933	0	1207.95	120.795	241.59	258.847	207.077	448.668	0
10:16662462|16667216	69.0258	0	0	0	0	0	0	0
10:16725488|16730354	0	0	0	0	0	224.334	0	0
10:17224196|17247667	224.334	0	0	0	0	0	0	0
10:17375404|17375830	103.539	0	0	241.59	120.795	0	0	0
10:17400004|17402014	0	0	0	0	0	86.2822	0	0
10:17478592|17481300	0	0	0	189.821	224.334	0	0	0
10:17478592|17489891	0	0	0	0	0	103.539	0	0
10:17489227|17491728	759.284	0	0	86.2822	189.821	0	0	0
10:17491117|17491728	0	586.719	0	0	0	0	0	0
10:17903453|17903989	0	0	0	0	0	0	0	224.334
10:17903453|17959984	0	0	0	0	0	0	0	51.7693
10:19074731|19075159	86.2822	983.617	0	310.616	0	0	69.0258	172.564
10:19074731|19109001	0	0	0	0	0	0	0	120.795
10:19074731|19114042	0	0	0	34.5129	0	0	0	0
10:19098554|19109001	120.795	0	293.36	155.308	172.564	189.821	569.463	69.0258
10:19098554|19114042	0	569.463	0	86.2822	103.539	103.539	69.0258	34.5129
10:19098554|19122683	0	0	0	34.5129	0	0	0	0
10:19826928|19830975	0	0	0	69.0258	0	0	0	0
10:19826928|19836074	0	0	0	51.7693	0	0	0	0
10:19842908|19848818	34.5129	0	0	0	0	34.5129	0	0
10:19846605|19848818	0	0	0	0	138.052	0	0	51.7693
10:19949148|19952852	0	0	0	0	293.36	189.821	258.847	0
10:20060944|20073030	86.2822	0	0	86.2822	207.077	0	0	0
10:20065005|20073030	414.155	0	0	345.129	327.872	189.821	448.668	224.334
10:20068656|20073030	0	0	0	0	0	0	207.077	0
10:20423359|20438201	293.36	707.514	0	379.642	465.924	811.053	362.385	86.2822
10:20423359|20455885	0	0	0	0	0	103.539	0	0
10:20423359|20492105	207.077	0	0	0	0	276.103	0	155.308
10:20438111|20481282	1622.11	0	0	362.385	293.36	673.001	0	552.206
10:20438111|20492105	172.564	0	0	293.36	569.463	707.514	465.924	500.437
10:20438111|20492148	155.308	1829.18	0	69.0258	0	0	0	0
10:20455784|20492105	483.18	914.591	880.079	207.077	655.745	517.693	552.206	448.668
10:20455784|20492142	0	0	0	0	0	310.616	0	0
10:20469603|20487072	0	0	0	0	0	51.7693	0	69.0258
10:20469603|20492105	1484.05	396.898	0	1190.69	189.821	293.36	155.308	759.284
10:20481181|20492105	0	1018.13	327.872	120.795	345.129	189.821	172.564	0
10:21551444|21560289	0	500.437	0	0	0	0	0	0
10:21687449|21692170	0	0	0	51.7693	0	0	0	0
10:22628954|22629749	0	0	0	0	138.052	0	0	0
10:22742781|22748221	0	0	0	51.7693	0	0	207.077	0
10:22806071|22812591	86.2822	586.719	0	241.59	0	258.847	86.2822	0
10:23147936|23150324	0	0	0	155.308	0	138.052	0	0
10:23289744|23290003	0	0	0	0	0	276.103	276.103	0
10:23313239|23321391	0	0	0	189.821	120.795	155.308	0	0
10:24129789|24133305	0	0	0	189.821	0	0	0	0
10:24760509|24779098	0	0	0	0	0	103.539	0	0
10:24768866|24770435	0	0	0	69.0258	0	0	0	0
10:24768866|24781769	0	0	0	0	0	86.2822	0	0
10:24770316|24779098	0	0	0	0	51.7693	120.795	0	0
10:24774960|24779098	0	0	0	86.2822	0	0	0	155.308
10:24778940|24784588	189.821	0	0	0	138.052	0	0	0
10:24781611|24784588	0	0	0	189.821	224.334	172.564	0	138.052
10:24795546|24799565	1622.11	1190.69	483.18	396.898	362.385	414.155	517.693	379.642
10:24882635|24886140	0	0	0	0	0	138.052	0	0
10:24910301|24911744	0	0	0	0	0	155.308	0	0
10:25205440|25206443	0	0	0	189.821	345.129	379.642	241.59	138.052
10:25600746|25606516	0	0	0	0	0	0	0	69.0258
10:25722507|25727818	0	0	276.103	0	0	86.2822	155.308	0
10:25765895|25773920	0	0	241.59	0	0	0	0	0
10:26180874|26195694	258.847	0	0	0	0	0	0	138.052
10:26180874|26212860	0	0	0	0	138.052	103.539	0	51.7693
10:26180874|26218089	0	1207.95	189.821	138.052	0	189.821	276.103	103.539
10:26195575|26205049	0	0	0	34.5129	0	0	0	0
10:26689057|26692810	0	0	0	34.5129	0	0	0	0
10:26879612|26882056	0	0	155.308	0	0	0	0	0
10:26969694|26997717	0	0	0	0	51.7693	0	207.077	0
10:27736837|27748327	69.0258	0	0	0	0	0	0	0
10:27764785|27777737	0	0	0	0	0	120.795	0	0
10:27764785|27781636	0	0	0	69.0258	0	0	0	0
10:27764785|27794177	0	0	0	0	0	69.0258	0	0
10:29004273|29007709	172.564	0	0	120.795	34.5129	431.411	0	138.052
10:29004273|29015131	0	0	0	0	0	51.7693	0	0
10:29004981|29015131	0	0	0	0	0	0	362.385	0
10:29028959|29035802	172.564	0	0	0	138.052	120.795	0	138.052
10:29037750|29038934	1380.52	2640.24	1397.77	2571.21	1604.85	3037.13	1104.41	1794.67
10:29037750|29039234	103.539	0	0	0	0	103.539	0	0
10:29045535|29045857	0	1829.18	0	0	189.821	189.821	207.077	0
10:29079187|29080757	86.2822	0	0	34.5129	0	155.308	0	0
10:29203364|29210164	621.232	0	189.821	51.7693	86.2822	86.2822	396.898	103.539
10:29227447|29230143	0	0	0	0	0	51.7693	86.2822	172.564
10:29227447|29235132	120.795	0	0	103.539	86.2822	69.0258	189.821	0
10:29228248|29230143	1380.52	3485.8	1035.39	828.309	1863.7	1138.93	1000.87	914.591
10:29516450|29564065	0	0	0	34.5129	0	0	69.0258	0
10:29528488|29529203	0	0	0	189.821	0	0	0	0
10:29528488|29535329	258.847	0	0	103.539	0	258.847	293.36	0
10:29533498|29535329	0	0	0	0	0	155.308	0	0
10:29569850|29573233	0	0	0	172.564	0	103.539	0	172.564
10:31153774|31157554	673.001	1501.31	0	103.539	0	345.129	0	120.795
10:31153774|31175932	811.053	0	552.206	327.872	207.077	621.232	448.668	207.077
10:31153774|31224915	69.0258	0	0	0	0	0	0	0
10:31201782|31220915	86.2822	0	0	0	0	0	0	0
10:31201782|31224915	0	0	0	0	0	0	0	120.795
10:31215191|31224915	0	1104.41	0	0	0	172.564	172.564	172.564
10:31295417|31297552	0	0	0	86.2822	379.642	276.103	138.052	0
10:31295417|31303258	0	0	0	0	0	172.564	0	34.5129
10:31303100|31308910	0	0	0	0	86.2822	0	0	103.539
10:31579272|31640807	69.0258	0	0	0	69.0258	224.334	172.564	0
10:31969409|31976630	0	0	0	0	0	103.539	0	0
10:31969409|31983374	138.052	0	0	0	0	0	0	51.7693
10:32511789|32520542	0	0	0	0	0	0	86.2822	0
10:32569928|32570851	241.59	0	0	34.5129	172.564	0	379.642	103.539
10:32569928|32576571	414.155	431.411	586.719	483.18	86.2822	465.924	189.821	707.514
10:32569928|32588655	138.052	0	258.847	362.385	258.847	483.18	241.59	396.898
10:32800584|32819154	569.463	3088.9	1242.46	483.18	828.309	1225.21	1121.67	603.976
10:32800584|32824801	0	0	34.5129	0	0	86.2822	0	0
10:32800584|32827084	1691.13	5418.52	293.36	914.591	1863.7	1380.52	1121.67	811.053
10:32817421|32824801	0	0	0	0	69.0258	0	0	0
10:32817449|32819154	0	0	0	0	0	0	224.334	0
10:32817449|32824801	1087.16	5867.19	1242.46	448.668	707.514	1484.05	483.18	431.411
10:32817449|32827084	966.361	1846.44	1415.03	1069.9	1207.95	1777.41	983.617	776.54
10:32817449|32843863	51.7693	0	0	138.052	0	86.2822	172.564	69.0258
10:32840622|32843863	224.334	0	0	293.36	552.206	793.796	742.027	362.385
10:32855276|32862936	0	0	0	414.155	172.564	138.052	0	120.795
10:32859214|32870103	0	0	0	51.7693	51.7693	207.077	0	0
10:32862723|32868451	0	0	0	34.5129	0	0	0	0
10:32868282|32870103	0	0	0	0	0	0	293.36	0
10:32912151|32933076	0	0	0	0	51.7693	258.847	0	0
10:33023683|33024084	0	0	0	69.0258	0	0	0	0
10:33072026|33073788	0	0	0	0	224.334	0	0	0
10:33167907|33173745	0	0	0	120.795	0	138.052	0	86.2822
10:33215424|33224328	0	1432.28	0	86.2822	0	138.052	0	0
10:33229551|33231237	86.2822	5021.62	483.18	207.077	828.309	742.027	707.514	0
10:33229551|33237248	1294.23	6315.86	983.617	224.334	517.693	552.206	310.616	0
10:33229551|33238811	86.2822	0	0	0	0	0	0	0
10:33231155|33237248	0	0	0	0	0	0	86.2822	0
10:33246235|33248211	0	0	0	86.2822	0	0	172.564	0
10:33404037|33405712	0	0	0	86.2822	0	0	0	0
10:33404037|33417808	138.052	0	0	0	0	0	0	0
10:33404037|33423785	86.2822	0	0	0	0	0	0	0
10:33421630|33423785	172.564	2795.54	517.693	293.36	379.642	552.206	500.437	34.5129
10:33434993|33437160	0	0	0	103.539	0	0	0	0
10:33907541|33909704	0	0	0	0	0	0	138.052	0
10:33914239|33925280	138.052	0	0	0	0	0	0	0
10:33915663|33917306	0	0	0	0	0	431.411	1328.75	0
10:33915663|33925280	103.539	0	0	0	0	0	0	0
10:33915663|33929502	0	0	0	0	0	0	69.0258	0
10:33917158|33923221	0	0	0	0	0	0	86.2822	0
10:33920065|33923221	0	0	0	120.795	0	0	0	0
10:33925129|33929502	0	0	0	0	155.308	0	0	0
10:33948301|33952264	0	0	0	0	0	86.2822	0	0
10:33956557|33969112	0	0	0	51.7693	0	0	0	0
10:39984146|39991160	310.616	0	1639.36	638.488	742.027	1173.44	862.822	500.437
10:39984146|39996009	0	0	586.719	189.821	86.2822	293.36	379.642	120.795
10:39990396|39991160	0	0	0	0	86.2822	0	69.0258	0
10:39990396|39996009	0	0	0	0	0	69.0258	0	0
10:40000114|40008813	0	0	0	0	0	51.7693	0	34.5129
10:40008568|40010236	0	655.745	241.59	0	0	0	0	103.539
10:40010114|40017055	0	0	0	0	241.59	241.59	0	0
10:40015293|40018911	0	0	0	0	0	155.308	0	0
10:40771583|40772503	0	0	0	0	0	120.795	103.539	0
10:41229017|41239572	0	0	0	0	0	0	86.2822	0
10:41229017|41257277	0	0	0	69.0258	51.7693	103.539	0	0
10:41238501|41239572	86.2822	0	0	0	0	258.847	34.5129	0
10:41238501|41257277	172.564	931.848	0	0	0	0	241.59	0
10:41251907|41257277	0	0	0	0	0	0	69.0258	0
10:41381255|41403128	0	655.745	0	0	138.052	207.077	276.103	0
10:41383142|41403128	0	0	0	0	0	0	0	103.539
10:41402999|41416627	0	0	0	0	120.795	241.59	0	0
10:41416480|41424754	0	0	0	51.7693	0	0	51.7693	0
10:41428019|41431903	120.795	0	0	0	0	0	0	0
10:41434069|41434472	0	0	0	120.795	69.0258	517.693	310.616	0
10:41564698|41568111	0	0	0	103.539	0	138.052	172.564	0
10:41724285|41730537	0	0	0	207.077	138.052	310.616	138.052	0
10:42061873|42079536	155.308	0	742.027	724.771	120.795	465.924	793.796	483.18
10:42063516|42079536	1138.93	7903.45	2709.26	2519.44	3641.11	3503.06	5591.09	1087.16
10:42063516|42081674	0	0	120.795	103.539	0	86.2822	0	0
10:42063516|42147610	1915.47	3520.31	673.001	793.796	1346	1311.49	1294.23	655.745
10:42063542|42079536	0	0	0	51.7693	0	0	0	0
10:42063616|42079536	0	0	0	0	155.308	172.564	276.103	0
10:42063616|42147610	86.2822	0	0	69.0258	0	69.0258	0	0
10:42147410|42185876	742.027	0	103.539	0	120.795	293.36	517.693	155.308
10:42147410|42194913	224.334	0	0	0	69.0258	86.2822	86.2822	0
10:42192452|42194913	0	0	103.539	86.2822	0	103.539	86.2822	0
10:42468077|42473711	0	5004.37	0	120.795	345.129	155.308	69.0258	138.052
10:42468077|42479927	569.463	2191.57	431.411	69.0258	483.18	172.564	241.59	172.564
10:42468077|42490463	8472.91	35496.5	10854.3	4469.42	7903.45	8369.37	7972.48	1863.7
10:42468077|42498047	0	0	0	0	0	0	0	120.795
10:42490402|42510787	569.463	673.001	224.334	0	431.411	379.642	207.077	0
10:42497973|42510787	414.155	0	0	34.5129	0	0	0	0
10:42501579|42510787	172.564	0	517.693	293.36	517.693	431.411	120.795	0
10:42501579|42518674	172.564	0	0	0	0	0	0	0
10:42509363|42510787	0	0	293.36	0	0	51.7693	0	0
10:42552538|42555555	310.616	0	0	224.334	0	138.052	0	189.821
10:42646861|42647382	0	0	0	0	69.0258	293.36	172.564	0
10:42649418|42651316	0	0	0	69.0258	0	0	189.821	0
10:42650135|42652656	0	0	0	34.5129	0	0	0	0
10:42669134|42669632	0	0	0	0	0	86.2822	0	0
10:42670779|42672427	0	0	0	0	103.539	379.642	207.077	0
10:43150859|43157954	172.564	0	0	0	0	0	0	0
10:43168038|43179957	327.872	0	0	0	0	0	276.103	155.308
10:43323422|43331663	0	0	0	0	0	0	0	224.334
10:43329009|43329780	0	0	0	0	0	0	0	69.0258
10:43375472|43377986	0	0	0	0	0	0	69.0258	0
10:43408370|43409215	0	0	0	0	0	0	224.334	0
10:43523156|43523881	0	0	0	0	0	138.052	0	0
10:43523156|43524659	0	0	0	0	69.0258	0	0	0
10:43918173|43918659	0	0	0	34.5129	0	51.7693	207.077	0
10:43992124|43994747	0	0	0	0	0	0	155.308	0
10:43992124|43996556	0	0	0	86.2822	0	69.0258	224.334	172.564
10:43994555|43996556	138.052	0	586.719	207.077	120.795	379.642	258.847	431.411
10:44194466|44202758	207.077	0	0	0	0	0	0	0
10:44830780|44833945	0	0	0	0	155.308	0	0	0
10:44830780|44849953	0	0	0	0	51.7693	155.308	0	86.2822
10:44830780|44857707	0	0	0	0	293.36	69.0258	0	0
10:44838244|44857707	0	0	0	0	155.308	138.052	103.539	69.0258
10:44884087|44890725	0	0	0	0	0	0	0	103.539
10:44916928|44928995	0	0	0	103.539	0	0	0	0
10:44928914|44935556	0	1173.44	0	138.052	69.0258	86.2822	138.052	224.334
10:44928914|44954321	0	2157.06	0	0	0	0	0	0
10:44934036|44935556	0	0	310.616	0	138.052	0	0	0
10:45139215|45142435	0	0	0	0	0	86.2822	172.564	0
10:45992309|46006364	2812.8	3606.6	293.36	379.642	586.719	690.258	586.719	327.872
10:45992309|46027671	1069.9	534.95	0	86.2822	396.898	431.411	293.36	172.564
10:46002429|46006364	69.0258	1276.98	0	0	362.385	34.5129	138.052	0
10:46002429|46022353	276.103	724.771	0	0	362.385	172.564	0	0
10:46002429|46047270	138.052	983.617	0	0	34.5129	0	0	0
10:46475198|46480209	0	0	0	0	0	103.539	0	0
10:46538292|46548424	0	0	0	155.308	69.0258	0	224.334	0
10:46538292|46563430	0	0	0	0	69.0258	103.539	0	0
10:46680801|46706608	0	0	0	0	0	0	207.077	0
10:47937894|47949908	0	0	0	51.7693	0	0	0	0
10:48039240|48043296	0	0	0	0	0	86.2822	0	0
10:48085786|48102061	258.847	0	0	0	0	86.2822	69.0258	0
10:48085786|48110019	0	362.385	0	0	0	0	0	0
10:48164054|48164543	241.59	1242.46	0	0	172.564	120.795	0	103.539
10:48206021|48209078	103.539	0	345.129	379.642	207.077	293.36	120.795	345.129
10:48206021|48213577	241.59	655.745	155.308	207.077	138.052	500.437	189.821	379.642
10:48206021|48225744	276.103	1777.41	379.642	103.539	189.821	258.847	431.411	51.7693
10:48213312|48225744	155.308	534.95	0	0	86.2822	0	0	0
10:48213312|48246089	0	897.335	0	0	0	51.7693	0	0
10:48494494|48495652	0	0	0	34.5129	0	0	0	0
10:48532138|48562529	0	0	310.616	172.564	707.514	0	483.18	0
10:48538970|48547790	0	0	0	0	310.616	0	0	0
10:48538970|48562529	0	0	0	34.5129	0	310.616	0	0
10:48540912|48551873	241.59	0	0	0	0	0	0	0
10:48547632|48551873	207.077	0	0	0	0	0	0	0
10:48547632|48553657	0	0	0	0	0	0	138.052	0
10:48549518|48551873	0	0	310.616	0	0	0	138.052	0
10:48551758|48562529	0	0	0	51.7693	0	0	0	0
10:48553555|48562529	0	0	258.847	0	0	0	0	0
10:48702209|48742852	0	0	0	34.5129	0	0	0	0
10:48723484|48725550	0	0	0	0	0	0	86.2822	0
10:48723484|48735750	103.539	0	0	0	0	0	0	0
10:48725367|48735750	86.2822	0	0	0	0	0	0	155.308
10:48735609|48739057	0	0	0	120.795	0	0	0	0
10:48754398|48757573	0	0	0	0	0	138.052	120.795	0
10:48764864|48766607	0	0	0	0	0	0	86.2822	0
10:48813620|48814435	0	0	0	0	0	207.077	0	0
10:48813620|48814949	0	0	0	0	0	69.0258	0	0
10:48813620|48816010	0	0	0	0	103.539	0	0	0
10:48813620|48817035	0	569.463	0	0	0	0	0	69.0258
10:48814823|48816010	0	1898.21	396.898	69.0258	276.103	655.745	0	51.7693
10:48814823|48820979	0	0	0	86.2822	0	86.2822	0	0
10:48814823|48824559	0	0	0	69.0258	0	0	0	0
10:48815859|48817035	0	0	0	103.539	0	138.052	293.36	0
10:48815859|48818387	0	0	0	0	86.2822	0	0	0
10:48815859|48819897	0	0	0	0	0	103.539	0	0
10:48816880|48820979	0	0	189.821	0	0	0	0	0
10:48819835|48824559	0	0	0	86.2822	0	0	0	0
10:48820847|48824559	1104.41	0	414.155	776.54	345.129	1104.41	897.335	1225.21
10:48820847|48827379	138.052	0	0	155.308	0	0	0	0
10:48858718|48860347	0	0	0	86.2822	0	241.59	103.539	0
10:48865250|48869700	0	0	0	86.2822	0	0	0	0
10:48865250|48873577	0	0	0	0	0	0	51.7693	0
10:48869559|48873577	0	1587.59	0	483.18	431.411	345.129	552.206	310.616
10:48869562|48873577	0	0	0	396.898	241.59	276.103	379.642	276.103
10:48873272|48873577	0	0	0	0	0	0	103.539	0
10:48892862|48916899	0	0	0	34.5129	155.308	0	0	0
10:48901136|48907143	0	638.488	345.129	0	0	138.052	0	0
10:48911448|48916899	207.077	2105.29	793.796	362.385	690.258	983.617	880.079	379.642
10:49096488|49099829	0	0	0	258.847	51.7693	120.795	0	0
10:49096488|49099914	103.539	0	189.821	0	0	0	0	0
10:49096492|49099914	0	845.566	0	34.5129	0	0	0	0
10:49111210|49116435	0	0	0	0	0	0	379.642	0
10:49156827|49173378	0	0	0	69.0258	0	69.0258	0	0
10:49170972|49173378	0	0	0	120.795	0	120.795	0	0
10:49473240|49482030	0	0	0	0	0	224.334	0	0
10:50288255|50289324	0	776.54	0	0	0	0	0	0
10:50381461|50386113	0	0	0	0	0	34.5129	0	0
10:50648677|50649078	0	0	293.36	138.052	500.437	293.36	396.898	138.052
10:50663344|50665836	293.36	0	0	120.795	483.18	310.616	120.795	0
10:50665747|50667813	0	0	0	0	276.103	103.539	465.924	0
10:50709414|50757421	0	0	0	0	0	51.7693	0	155.308
10:52338386|52340200	0	0	0	0	0	155.308	0	0
10:52338386|52355962	0	0	0	69.0258	0	0	0	0
10:52929650|52963179	0	0	0	69.0258	0	327.872	120.795	0
10:53080963|53085658	0	0	379.642	0	0	0	0	0
10:53089612|53104147	586.719	1121.67	120.795	414.155	258.847	379.642	120.795	189.821
10:53089612|53169782	0	0	0	0	0	207.077	0	0
10:53103969|53169782	0	0	0	0	0	172.564	241.59	293.36
10:53103969|53202893	189.821	673.001	0	69.0258	172.564	310.616	0	0
10:53137124|53202893	0	0	0	0	189.821	0	0	120.795
10:53144969|53169782	0	0	0	51.7693	0	0	0	0
10:53144969|53202893	0	0	414.155	189.821	207.077	276.103	0	224.334
10:53169687|53200168	293.36	6764.53	1656.62	189.821	1432.28	1000.87	793.796	103.539
10:53169687|53202893	7937.96	38067.7	10336.6	5832.68	6091.52	10837	7627.35	5953.47
10:53169687|53227401	0	0	0	0	0	120.795	0	0
10:53197803|53202893	120.795	6436.65	2260.59	724.771	1363.26	2070.77	1000.87	155.308
10:54974229|54985046	0	0	0	34.5129	0	0	0	0
10:54974229|55021427	0	1518.57	0	86.2822	0	0	0	0
10:54984918|55074784	34.5129	0	0	0	0	0	0	0
10:55072263|55074784	293.36	0	0	51.7693	0	155.308	0	241.59
10:55199083|55214754	86.2822	0	0	0	0	0	0	0
10:55199083|55254072	0	0	0	0	86.2822	0	189.821	241.59
10:55214667|55254072	0	0	0	0	103.539	0	69.0258	0
10:55248004|55254072	0	0	0	69.0258	0	86.2822	0	207.077
10:55277361|55288322	207.077	0	0	0	34.5129	0	0	0
10:55309611|55323512	258.847	0	0	0	0	0	0	0
10:55323411|55351732	0	517.693	0	0	0	0	0	103.539
10:55344474|55351732	0	0	0	0	0	0	0	172.564
10:55828686|55842852	0	0	224.334	0	51.7693	0	0	0
10:55918131|55938896	0	673.001	0	0	0	0	0	0
10:56437592|56440959	0	0	0	0	69.0258	51.7693	0	120.795
10:56437592|56478719	0	0	0	0	0	0	0	34.5129
10:56466524|56478719	0	0	0	86.2822	0	207.077	0	0
10:57126906|57137646	1346	2985.36	1415.03	707.514	2329.62	2157.06	1673.87	1725.64
10:57126906|57168112	86.2822	759.284	0	51.7693	86.2822	0	0	0
10:57126906|57184306	120.795	0	0	0	0	0	0	0
10:57137536|57168112	86.2822	845.566	86.2822	51.7693	310.616	34.5129	224.334	0
10:57137536|57236044	0	0	0	0	0	103.539	0	0
10:57167881|57168112	0	0	0	0	0	0	69.0258	0
10:57201061|57212680	0	0	0	69.0258	0	0	0	0
10:57211007|57236044	0	0	0	0	0	34.5129	0	103.539
10:57250368|57252743	0	0	0	69.0258	138.052	138.052	0	0
10:57250368|57297790	155.308	0	0	34.5129	103.539	120.795	172.564	0
10:5761746|5772004	0	0	0	34.5129	0	0	189.821	0
10:5761746|5777849	0	0	0	51.7693	0	0	0	0
10:5761746|5812467	0	0	0	69.0258	0	0	0	0
10:5770011|5777849	189.821	0	0	0	120.795	0	0	0
10:57704928|57707482	0	0	0	51.7693	86.2822	0	0	0
10:57731493|57732359	0	931.848	0	0	0	0	0	0
10:57760093|57768401	0	0	0	155.308	0	120.795	0	0
10:57838790|57866461	345.129	0	172.564	34.5129	0	86.2822	0	0
10:5788969|5797656	69.0258	0	483.18	224.334	69.0258	224.334	0	34.5129
10:5788969|5806269	0	0	0	0	0	69.0258	0	0
10:57967789|57968423	0	0	0	0	120.795	103.539	0	0
10:5812067|5812467	0	0	0	0	51.7693	0	155.308	0
10:585594|587855	0	0	120.795	0	51.7693	0	155.308	0
10:585594|591729	0	552.206	0	0	0	224.334	0	0
10:585594|598867	224.334	345.129	0	0	207.077	103.539	0	86.2822
10:591642|598867	0	0	120.795	0	120.795	0	0	0
10:59798568|59805130	0	0	0	0	0	0	0	120.795
10:59832827|59836887	0	0	0	0	0	120.795	0	0
10:59834812|59836887	0	0	0	69.0258	0	0	0	0
10:59898904|59903356	258.847	0	0	0	0	0	0	0
10:59902577|59903356	0	0	0	0	0	0	172.564	0
10:59913525|59918554	0	0	0	51.7693	0	0	0	0
10:59913525|59919743	2674.75	3261.47	845.566	1173.44	552.206	345.129	414.155	742.027
10:59913525|59926809	828.309	1156.18	379.642	345.129	293.36	569.463	811.053	293.36
10:59913601|59919743	0	0	0	0	0	0	0	51.7693
10:59913601|59926809	120.795	0	0	34.5129	0	0	0	0
10:59957365|59963743	155.308	0	362.385	51.7693	69.0258	0	86.2822	0
10:59963604|59970636	155.308	1863.7	603.976	0	241.59	172.564	241.59	0
10:59963604|59974190	0	1294.23	345.129	51.7693	345.129	138.052	0	207.077
10:59970138|59970636	0	0	379.642	138.052	0	69.0258	51.7693	0
10:59970138|59974190	0	500.437	276.103	0	189.821	224.334	138.052	0
10:60258613|60355127	0	0	0	224.334	0	172.564	379.642	0
10:60334396|60355127	0	0	0	86.2822	0	0	155.308	0
10:60348333|60355127	0	0	0	0	0	34.5129	0	0
10:60355047|60376785	0	0	0	0	0	0	69.0258	0
10:60355047|60380071	310.616	0	0	0	0	0	0	0
10:60368407|60376785	310.616	1000.87	0	0	0	0	0	0
10:60584673|60598701	0	0	0	86.2822	0	0	0	0
10:63586709|63590209	120.795	0	0	0	0	155.308	69.0258	34.5129
10:63609227|63610432	69.0258	0	0	0	0	0	0	0
10:63617621|63626141	0	0	0	86.2822	0	0	0	0
10:63619894|63626141	0	2208.82	345.129	138.052	327.872	362.385	207.077	276.103
10:63710293|63713229	0	0	0	86.2822	655.745	276.103	310.616	0
10:63710293|63731758	0	0	0	0	189.821	431.411	379.642	172.564
10:63899363|63912175	638.488	0	0	310.616	138.052	724.771	155.308	500.437
10:63908020|63912175	34.5129	0	0	0	0	0	0	0
10:641703|649528	0	0	500.437	86.2822	103.539	155.308	120.795	155.308
10:64895437|64899360	0	0	0	155.308	0	0	0	0
10:64895437|64902660	0	0	0	0	0	0	120.795	0
10:65070380|65096637	0	0	0	69.0258	0	86.2822	0	86.2822
10:65174467|65179209	448.668	0	500.437	465.924	345.129	0	224.334	155.308
10:65174467|65191886	0	0	310.616	86.2822	0	0	189.821	0
10:65179075|65191886	724.771	1673.87	276.103	189.821	189.821	69.0258	379.642	327.872
10:65187800|65191886	241.59	0	0	0	0	69.0258	0	0
10:65201943|65203703	0	0	0	120.795	155.308	0	0	0
10:65246553|65247076	0	0	0	0	0	327.872	0	0
10:65260532|65262220	0	0	0	0	0	0	172.564	0
10:65684593|65686612	0	0	0	0	0	0	51.7693	0
10:66999447|67008252	0	0	0	69.0258	0	0	0	0
10:68491183|68499831	0	0	0	224.334	0	0	0	34.5129
10:68491183|68512874	0	0	0	0	0	0	0	51.7693
10:68491183|68518239	0	0	0	138.052	0	0	0	155.308
10:68498454|68507352	0	0	0	69.0258	0	0	0	0
10:68498454|68512874	0	0	0	0	0	69.0258	0	0
10:68509412|68518239	396.898	1346	811.053	379.642	0	500.437	621.232	241.59
10:68512778|68518239	155.308	0	0	69.0258	0	86.2822	0	0
10:68562244|68562567	0	0	0	0	51.7693	0	0	0
10:68645780|68671405	120.795	0	0	69.0258	0	0	86.2822	0
10:68645780|68684692	0	0	0	0	0	0	0	34.5129
10:68645780|68688441	0	0	0	0	0	120.795	0	0
10:68671265|68688441	655.745	0	362.385	120.795	0	155.308	172.564	207.077
10:68684614|68688441	1553.08	966.361	1018.13	759.284	414.155	534.95	293.36	862.822
10:68959424|68961182	0	0	0	86.2822	0	0	0	0
10:68959424|68970531	379.642	0	0	224.334	603.976	465.924	207.077	138.052
10:6899420|6899835	0	0	0	0	0	51.7693	0	86.2822
10:69175006|69235186	172.564	0	0	0	0	0	0	0
10:69176668|69177271	0	0	0	0	0	103.539	0	0
10:69201376|69235186	5970.73	2761.03	914.591	1466.8	1000.87	1691.13	1311.49	1535.82
10:69201376|69246515	103.539	0	0	0	0	0	0	0
10:69212794|69235186	931.848	0	224.334	862.822	552.206	1069.9	983.617	51.7693
10:69225702|69235186	0	0	0	0	0	0	86.2822	0
10:701751|705049	0	0	0	34.5129	0	0	0	155.308
10:704936|713164	0	983.617	0	0	0	172.564	138.052	0
10:734757|761696	0	0	0	86.2822	0	86.2822	0	0
10:8265577|8271193	4607.47	25194.4	4590.21	1915.47	3951.73	4762.78	3123.42	1587.59
10:8265577|8271414	69.0258	0	0	0	0	379.642	172.564	138.052
10:8382470|8384507	0	0	0	0	0	103.539	0	0
10:8382470|8386109	0	0	0	0	0	345.129	120.795	0
10:9591486|9600232	0	0	0	0	0	155.308	0	0
10:9605707|9614246	0	0	0	51.7693	0	0	0	0
10:9664564|9670194	0	0	0	0	0	138.052	0	0
10:9664564|9672214	465.924	638.488	293.36	69.0258	0	69.0258	0	224.334
10:9672166|9678264	0	0	0	51.7693	0	0	0	0
10:9739375|9739872	0	0	0	51.7693	0	34.5129	0	0
10:9760905|9769463	0	1380.52	0	0	0	0	0	0
10:9780248|9786151	0	0	0	0	0	120.795	241.59	86.2822
10:9780248|9808667	241.59	0	0	0	0	0	0	0
11:1002788|1004282	0	0	0	0	0	103.539	0	0
11:10984951|11001848	0	0	0	0	0	103.539	0	0
11:11156485|11161359	0	224.334	0	0	0	0	0	0
11:11156485|11181394	465.924	0	379.642	0	155.308	293.36	0	138.052
11:11156485|11209651	345.129	0	0	0	0	0	0	0
11:1125630|1128292	0	0	0	69.0258	138.052	0	189.821	0
11:1125630|1141776	172.564	0	0	51.7693	0	0	0	0
11:1125630|1163643	0	0	0	103.539	0	0	0	86.2822
11:1141224|1141776	552.206	914.591	0	2312.36	707.514	1294.23	1069.9	1225.21
11:1141224|1162797	0	0	0	86.2822	0	0	0	0
11:1141224|1163643	0	0	0	638.488	931.848	1138.93	862.822	586.719
11:1141224|1175446	138.052	0	0	0	0	86.2822	0	0
11:11593798|11613286	0	0	0	0	103.539	0	0	0
11:1175308|1186009	0	0	0	34.5129	0	0	0	0
11:12329784|12332198	0	0	0	0	0	120.795	0	0
11:1253856|1254400	0	0	0	0	0	0	138.052	0
11:12828703|12838682	0	0	0	0	0	172.564	51.7693	0
11:12828703|12838685	0	552.206	0	207.077	379.642	414.155	0	155.308
11:12838255|12838685	0	0	0	0	0	0	103.539	0
11:12846381|12862293	103.539	0	0	0	0	0	0	0
11:12854807|12862293	0	0	0	0	103.539	0	0	0
11:12858353|12862293	0	2950.85	1087.16	86.2822	1156.18	897.335	742.027	138.052
11:1317565|1317882	0	0	0	0	0	0	138.052	0
11:13246347|13262673	258.847	0	0	0	0	0	0	0
11:13330903|13349742	0	0	0	0	0	0	362.385	51.7693
11:1341589|1355348	0	0	0	86.2822	0	0	0	0
11:1341589|1364698	0	0	0	0	0	120.795	86.2822	0
11:1341589|1371291	0	0	0	0	0	155.308	0	0
11:1355228|1357682	69.0258	0	0	0	0	138.052	0	0
11:1355228|1364698	51.7693	0	0	172.564	327.872	396.898	241.59	120.795
11:1355228|1371291	0	0	0	103.539	0	0	155.308	0
11:1364578|1371291	0	0	0	0	0	34.5129	0	0
11:1364578|1376231	0	0	258.847	69.0258	86.2822	138.052	414.155	103.539
[truncated: 11,201 more rows]

## Sheet: Supplementary Table S3
Table S3. Differentially expressed circRNAs (DEC) were obtained by using DEseq2 R package between adhesive and non-adhesive group
circRNA_ID		gene	Gene_name	log2FoldChange	pvalue	Adhesive	Noadhesive	baseMean	lfcSE	stat	padj	Gene.type
1:106913171|106917338	Adhesive._higher_.Noadhesive	ENSSSCG00000004542,	NARS1	-6.51737	0.00512804	6.9568	13.9136	9.27573	2.32856	-2.79888	0.833027	protein_coding
1:115734903|115820705	Adhesive._higher_.Noadhesive	ENSSSCG00000004603,	RFX7	-5.21147	0.0426299	2.82633	5.65265	3.76843	2.57062	-2.02732	0.833027	protein_coding
1:121217310|121230821	Adhesive._higher_.Noadhesive	ENSSSCG00000004636,	TRPM7	-5.76146	0.0194759	4.15555	8.31111	5.54074	2.46607	-2.33629	0.833027	protein_coding
1:128517403|128521610	Adhesive._lower_.Noadhesive	ENSSSCG00000004718,	TTBK2	5.47782	0.0236871	4.60776	0	3.07184	2.42149	2.26217	0.833027	protein_coding
1:130625416|130628238	Adhesive._lower_.Noadhesive	ENSSSCG00000004766,	RAD51	5.48067	0.0468962	4.65771	0	3.10514	2.75794	1.98724	0.833027	protein_coding
1:131098976|131104224	Adhesive._higher_.Noadhesive	ENSSSCG00000004782,		-6.26695	0.00852183	5.8912	11.7824	7.85494	2.38227	-2.63066	0.833027	protein_coding
1:144935196|144939137	Adhesive._higher_.Noadhesive	ENSSSCG00000004854,	TJP1	-5.16188	0.00837915	9.4469	18.1369	12.3436	1.95793	-2.6364	0.833027	protein_coding
1:146194240|146210585	Adhesive._lower_.Noadhesive	ENSSSCG00000004857,	ATP9B	5.59742	0.0356808	5.00741	0	3.33827	2.66474	2.10055	0.833027	protein_coding
1:149478221|149488620	Adhesive._higher_.Noadhesive	ENSSSCG00000033971,	ZNF407	-5.54986	0.0457628	3.57619	7.15238	4.76825	2.7783	-1.99757	0.833027	protein_coding
1:158249937|158258256	Adhesive._lower_.Noadhesive	ENSSSCG00000004893,	VPS4B	5.2979	0.0299011	4.08245	0	2.72163	2.43986	2.1714	0.833027	protein_coding
1:158981020|159003334	Adhesive._higher_.Noadhesive	ENSSSCG00000004897,	ZCCHC2	-5.61398	0.0412196	3.70648	7.41296	4.94198	2.75018	-2.04131	0.833027	protein_coding
1:163013886|163020678	Adhesive._lower_.Noadhesive	ENSSSCG00000004921,	ATP8B1	3.95597	0.0163448	16.2419	1.90944	11.4644	1.64755	2.40112	0.833027	protein_coding
1:163294087|163300254	Adhesive._higher_.Noadhesive	ENSSSCG00000004929,	PARP16	-6.11756	0.0416166	5.3156	10.6312	7.08747	3.00273	-2.03733	0.833027	protein_coding
1:163480971|163492308	Adhesive._lower_.Noadhesive	ENSSSCG00000004934,	DPP8	5.32287	0.0296027	4.14853	0	2.76569	2.44688	2.17537	0.833027	protein_coding
1:166036953|166037819	Adhesive._higher_.Noadhesive	ENSSSCG00000004958,	PIAS1	-5.26012	0.0400317	2.89435	5.78869	3.85913	2.56164	-2.05342	0.833027	protein_coding
1:166885040|166890686	Adhesive._higher_.Noadhesive	ENSSSCG00000004966,	NOX5	-5.02049	0.0107809	8.57152	16.3862	11.1764	1.96904	-2.54972	0.833027	protein_coding
1:180153286|180156210	Adhesive._lower_.Noadhesive	ENSSSCG00000042814,		5.61108	0.0349018	5.05771	0	3.37181	2.65991	2.1095	0.833027	lncRNA
1:181739654|181743674	Adhesive._higher_.Noadhesive	ENSSSCG00000005030,	NID2	-5.55498	0.045596	3.59356	7.18713	4.79142	2.77872	-1.99911	0.833027	protein_coding
1:194001520|194011399	Adhesive._higher_.Noadhesive	ENSSSCG00000005110,	SYNE2	-5.79346	0.0177072	4.24138	8.48276	5.65517	2.44276	-2.37168	0.833027	protein_coding
1:216354670|216355572	Adhesive._higher_.Noadhesive	ENSSSCG00000005207,	ERMP1	-5.74812	0.0174535	4.06097	8.12194	5.41463	2.41821	-2.37701	0.833027	protein_coding
1:223565045|223572485	Adhesive._higher_.Noadhesive	ENSSSCG00000005255,		-6.40292	0.00209973	6.41816	12.8363	8.55755	2.08174	-3.07575	0.833027	protein_coding
1:227918274|227932487	Adhesive._higher_.Noadhesive	ENSSSCG00000005269,	TRPM6	-5.34553	0.0350965	3.08174	6.16348	4.10899	2.53674	-2.10724	0.833027	protein_coding
1:246218297|246243861	Adhesive._higher_.Noadhesive	ENSSSCG00000005423,	ABCA1	-5.64574	0.0206233	3.77768	7.55535	5.0369	2.43897	-2.31481	0.833027	protein_coding
1:251874674|251908862	Adhesive._higher_.Noadhesive	ENSSSCG00000005457,	LPAR1	-5.23357	0.0395171	2.83555	5.6711	3.78073	2.5421	-2.05876	0.833027	protein_coding
1:252895087|252895990	Adhesive._higher_.Noadhesive	ENSSSCG00000005465,	SUSD1	-5.50391	0.0489016	3.46107	6.92214	4.61476	2.79464	-1.96945	0.833027	protein_coding
1:263873074|263932949	Adhesive._higher_.Noadhesive	ENSSSCG00000020743,	RABGAP1	-3.96902	0.0451623	6.17762	11.5927	7.98265	1.9814	-2.00314	0.833027	protein_coding
1:268624313|268625276	Adhesive._higher_.Noadhesive	ENSSSCG00000005640,	CIZ1	-6.36507	0.00242431	6.28556	12.5711	8.38075	2.09886	-3.03263	0.833027	protein_coding
1:273972338|273979720	Adhesive._higher_.Noadhesive	ENSSSCG00000005751,	COL5A1	-5.27906	0.0387239	2.92981	5.85962	3.90641	2.55384	-2.06711	0.833027	protein_coding
1:49931983|49945305	Adhesive._higher_.Noadhesive	ENSSSCG00000004272,	LMBRD1	-6.64331	0.00384644	7.56062	15.1212	10.0808	2.29833	-2.89049	0.833027	protein_coding
1:565194|567852	Adhesive._higher_.Noadhesive	ENSSSCG00000030155,	PHF10	-5.73201	0.0182681	4.01451	8.02902	5.35268	2.42868	-2.36014	0.833027	protein_coding
1:641934|653683	Adhesive._higher_.Noadhesive	ENSSSCG00000004008,	WDR27	-5.61471	0.0446851	3.76283	7.52565	5.0171	2.79672	-2.00761	0.833027	protein_coding
1:6900700|6902240	Adhesive._lower_.Noadhesive	ENSSSCG00000004037,	MAP3K4	5.04321	0.0482421	3.44359	0	2.29572	2.55323	1.97523	0.833027	protein_coding
1:79597877|79676855	Adhesive._higher_.Noadhesive	n/a	NA	-5.54225	0.0241769	3.51771	7.03542	4.69028	2.45851	-2.25431	0.833027	NA
1:84036049|84038578	Adhesive._higher_.Noadhesive	ENSSSCG00000004460,	IBTK	-5.2304	0.0412545	2.85334	5.70669	3.80446	2.56271	-2.04096	0.833027	protein_coding
1:90803041|90805557	Adhesive._higher_.Noadhesive	ENSSSCG00000004484,	COL12A1	-5.59802	0.0431368	3.70043	7.40086	4.93391	2.76803	-2.02238	0.833027	protein_coding
10:10799234|10818538	Adhesive._higher_.Noadhesive	n/a	NA	-4.23142	0.0270783	9.77809	18.4208	12.659	1.91433	-2.21039	0.833027	NA
10:14045965|14050397	Adhesive._higher_.Noadhesive	ENSSSCG00000024180,	ACBD3	-5.449	0.0303802	3.33843	6.67687	4.45125	2.51675	-2.1651	0.833027	protein_coding
10:19949148|19952852	Adhesive._higher_.Noadhesive	ENSSSCG00000024618,	FBXO28	-6.12027	0.00906368	5.25963	10.5193	7.01283	2.34525	-2.60964	0.833027	protein_coding
10:20438111|20492148	Adhesive._lower_.Noadhesive	ENSSSCG00000010900,	DENND1B	5.84527	0.0140006	5.94222	0	3.96148	2.37879	2.45725	0.833027	protein_coding
10:23289744|23290003	Adhesive._higher_.Noadhesive	ENSSSCG00000027314,	CAMSAP2	-5.60526	0.0410949	3.67608	7.35215	4.90143	2.74422	-2.04257	0.833027	protein_coding
10:29227447|29230143	Adhesive._higher_.Noadhesive	ENSSSCG00000010956,	NAA35	-5.40115	0.0346459	3.24616	6.49233	4.32822	2.55679	-2.11247	0.833027	protein_coding
10:33915663|33917306	Adhesive._higher_.Noadhesive	ENSSSCG00000030408,	DDX58	-7.32265	0.00398715	12.1339	24.2678	16.1785	2.54331	-2.87918	0.833027	NA
10:40010114|40017055	Adhesive._higher_.Noadhesive	ENSSSCG00000011013,	WAC	-5.46676	0.049317	3.34152	6.68304	4.45536	2.78087	-1.96584	0.833027	protein_coding
10:42063616|42079536	Adhesive._higher_.Noadhesive	ENSSSCG00000011025,	ZEB1	-5.80451	0.0157362	4.22116	8.44231	5.62821	2.40355	-2.41498	0.833027	protein_coding
10:42646861|42647382	Adhesive._higher_.Noadhesive	ENSSSCG00000011027,	KIF5B	-5.56647	0.0241816	3.57288	7.14575	4.76383	2.46934	-2.25423	0.833027	protein_coding
10:42670779|42672427	Adhesive._higher_.Noadhesive	ENSSSCG00000011027,	KIF5B	-5.93457	0.012926	4.61661	9.23323	6.15549	2.38739	-2.4858	0.833027	protein_coding
10:44838244|44857707	Adhesive._higher_.Noadhesive	ENSSSCG00000011040,	CACNB2	-5.60742	0.0108768	3.70302	7.40603	4.93735	2.2019	-2.54663	0.833027	protein_coding
10:50665747|50667813	Adhesive._higher_.Noadhesive	ENSSSCG00000011074,	ARHGAP21	-6.32552	0.00684781	6.06809	12.1362	8.09079	2.33919	-2.70416	0.833027	protein_coding
10:53103969|53169782	Adhesive._higher_.Noadhesive	ENSSSCG00000011085,	MLLT10	-6.46003	0.00568702	6.71801	13.436	8.95735	2.3361	-2.7653	0.833027	protein_coding
10:54974229|55021427	Adhesive._lower_.Noadhesive	ENSSSCG00000040615,		5.37964	0.0491466	4.30131	0	2.86754	2.73451	1.96732	0.833027	protein_coding
10:55199083|55254072	Adhesive._higher_.Noadhesive	ENSSSCG00000040615,		-6.10024	0.0112177	5.24637	10.4927	6.99517	2.40561	-2.53584	0.833027	protein_coding
10:60368407|60376785	Adhesive._lower_.Noadhesive	ENSSSCG00000011120,	USP6NL	5.44181	0.0430905	4.49905	0	2.99937	2.6902	2.02283	0.833027	protein_coding
10:63710293|63731758	Adhesive._higher_.Noadhesive	ENSSSCG00000011129,	ITIH5	-6.91097	0.000502415	9.13626	18.2725	12.1817	1.98622	-3.47947	0.833027	protein_coding
10:9780248|9786151	Adhesive._higher_.Noadhesive	ENSSSCG00000010824,	RAB3GAP2	-5.57484	0.0245873	3.62405	7.24809	4.83206	2.4801	-2.24783	0.833027	protein_coding
11:21789455|21805764	Adhesive._higher_.Noadhesive	ENSSSCG00000023738,	COG3	-5.772	0.0348548	4.18003	8.36006	5.57338	2.73549	-2.11004	0.833027	protein_coding
11:25318969|25343890	Adhesive._higher_.Noadhesive	ENSSSCG00000029837,	VWA8	-6.77997	0.00067874	8.34107	16.6821	11.1214	1.99527	-3.39803	0.833027	protein_coding
11:4140485|4158317	Adhesive._higher_.Noadhesive	ENSSSCG00000009298,	CDK8	-5.86417	0.0151585	4.43503	8.87005	5.91337	2.41466	-2.42857	0.833027	protein_coding
11:48096771|48110822	Adhesive._higher_.Noadhesive	ENSSSCG00000040184,	LMO7	-5.26132	0.0376761	2.89252	5.78505	3.8567	2.53147	-2.07836	0.833027	protein_coding
11:51531489|51531654	Adhesive._higher_.Noadhesive	ENSSSCG00000009480,	NDFIP2	-4.08697	0.0306156	8.7117	16.4336	11.2857	1.89034	-2.16203	0.833027	protein_coding
11:74209709|74209992	Adhesive._higher_.Noadhesive	ENSSSCG00000009535,	EFNB2	-5.13055	0.0481452	2.67299	5.34599	3.56399	2.59632	-1.97608	0.833027	protein_coding
12:13144220|13148300	Adhesive._higher_.Noadhesive	ENSSSCG00000017268,	PRKCA	-5.54474	0.0460365	3.55881	7.11763	4.74509	2.77924	-1.99506	0.833027	protein_coding
12:14479742|14483274	Adhesive._higher_.Noadhesive	ENSSSCG00000032176,	SMURF2	-5.14102	0.0479766	2.68947	5.37895	3.58597	2.59966	-1.97758	0.833027	protein_coding
12:16145896|16174077	Adhesive._higher_.Noadhesive	ENSSSCG00000017301,	TLK2	-5.62057	0.0244825	3.74828	7.49655	4.9977	2.49862	-2.24947	0.833027	protein_coding
12:20126112|20138168	Adhesive._higher_.Noadhesive	ENSSSCG00000017382,	EZH1	-5.60245	0.0416935	3.66923	7.33847	4.89231	2.75093	-2.03657	0.833027	protein_coding
12:2230413|2231065	Adhesive._higher_.Noadhesive	ENSSSCG00000021040,	SLC26A11	-5.80034	0.00879337	4.21633	8.43266	5.62178	2.21388	-2.61998	0.833027	protein_coding
12:38696478|38698505	Adhesive._higher_.Noadhesive	ENSSSCG00000017694,	ACACA	-5.19807	0.0417721	2.7678	5.53561	3.6904	2.55335	-2.03578	0.833027	protein_coding
12:39301911|39305249	Adhesive._higher_.Noadhesive	ENSSSCG00000022417,	HNF1B	-5.67602	0.0377869	3.86302	7.72605	5.1507	2.73259	-2.07716	0.833027	protein_coding
12:42253185|42265328	Adhesive._higher_.Noadhesive	ENSSSCG00000017728,	MYO1D	-5.75251	0.0339391	4.07152	8.14304	5.42869	2.71243	-2.12079	0.833027	protein_coding
12:42888795|42889190	Adhesive._higher_.Noadhesive	ENSSSCG00000035954,	ATAD5	-6.98245	0.000589096	9.59279	19.1856	12.7904	2.0318	-3.43659	0.833027	protein_coding
12:48687199|48687418	Adhesive._higher_.Noadhesive	ENSSSCG00000017836,	PAFAH1B1	-5.28979	0.04089	2.95292	5.90584	3.93722	2.58714	-2.04464	0.833027	protein_coding
12:51619119|51629888	Adhesive._higher_.Noadhesive	ENSSSCG00000017895,	RABEP1	-5.3655	0.0342088	3.10968	6.21937	4.14624	2.53377	-2.1176	0.833027	protein_coding
12:59273100|59323398	Adhesive._lower_.Noadhesive	n/a	NA	5.37716	0.026135	4.31562	0	2.87708	2.41757	2.2242	0.833027	NA
12:59827745|59839936	Adhesive._higher_.Noadhesive	ENSSSCG00000018045,	ULK2	-5.6196	0.0254295	3.76769	7.53538	5.02359	2.51457	-2.23481	0.833027	protein_coding
13:108876124|108880840	Adhesive._higher_.Noadhesive	ENSSSCG00000030467,	PHC3	-5.70449	0.0192057	3.93992	7.87984	5.25323	2.43624	-2.34151	0.833027	protein_coding
13:115385728|115402388	Adhesive._higher_.Noadhesive	ENSSSCG00000011760,	TBL1XR1	-5.71409	0.019928	3.99406	7.98812	5.32541	2.45482	-2.3277	0.833027	protein_coding
13:131451618|131452941	Adhesive._lower_.Noadhesive	ENSSSCG00000011825,	ATP13A3	4.586	0.0151284	10.2725	0.790865	7.11192	1.8878	2.42929	0.833027	protein_coding
13:133840281|133846082	Adhesive._higher_.Noadhesive	ENSSSCG00000011845,	PCYT1A	-5.52368	0.0481851	3.52533	7.05065	4.70043	2.79577	-1.97573	0.833027	protein_coding
13:137224796|137240863	Adhesive._higher_.Noadhesive	ENSSSCG00000024904,	SEC22A	-6.05338	0.0115898	5.07455	10.1491	6.76606	2.39795	-2.52439	0.833027	protein_coding
13:138827163|138835617	Adhesive._higher_.Noadhesive	ENSSSCG00000011882,	GOLGB1	-5.78962	0.0343689	4.23332	8.46664	5.64443	2.73648	-2.11572	0.833027	protein_coding
13:158599501|158606537	Adhesive._lower_.Noadhesive	ENSSSCG00000011963,	TOMM70	6.01768	0.00988292	6.71466	0	4.47644	2.33252	2.5799	0.833027	protein_coding
13:197174624|197177241	Adhesive._higher_.Noadhesive	ENSSSCG00000023674,	SON	-5.18812	0.0440402	2.77986	5.55973	3.70649	2.5764	-2.01371	0.833027	protein_coding
13:197364156|197366251	Adhesive._higher_.Noadhesive	ENSSSCG00000024614,	ITSN1	-5.20624	0.0429299	2.80895	5.6179	3.74527	2.57176	-2.02439	0.833027	protein_coding
13:200020688|200023406	Adhesive._higher_.Noadhesive	ENSSSCG00000012055,	MORC3	-5.78018	0.0180042	4.15548	8.31096	5.54064	2.4435	-2.36553	0.833027	protein_coding
13:21837005|21838494	Adhesive._higher_.Noadhesive	ENSSSCG00000024222,	MLH1	-6.12168	0.00920311	5.26488	10.5298	7.01984	2.3505	-2.60442	0.833027	protein_coding
13:22169320|22184693	Adhesive._higher_.Noadhesive	ENSSSCG00000011243,	GOLGA4	-5.19921	0.0463488	2.79111	5.58223	3.72149	2.60978	-1.9922	0.833027	protein_coding
13:2464744|2472398	Adhesive._higher_.Noadhesive	ENSSSCG00000030697,	CAPN7	-6.5084	0.00156124	6.91105	13.8221	9.21473	2.05763	-3.16305	0.833027	protein_coding
13:25565162|25580092	Adhesive._higher_.Noadhesive	ENSSSCG00000025408,	ULK4	-6.47438	0.00183013	6.72785	13.4557	8.97047	2.07745	-3.1165	0.833027	protein_coding
13:26685774|26686462	Adhesive._higher_.Noadhesive	ENSSSCG00000011295,	SNRK	-5.56991	0.0251016	3.61215	7.2243	4.8162	2.48675	-2.23983	0.833027	protein_coding
13:2806687|2816507	Adhesive._higher_.Noadhesive	ENSSSCG00000011192,	HACL1	-5.79408	0.00796459	4.2325	8.465	5.64333	2.18351	-2.65357	0.833027	protein_coding
13:30445478|30458124	Adhesive._lower_.Noadhesive	ENSSSCG00000011340,	SMARCC1	3.08721	0.0366743	17.2618	3.56577	12.6965	1.47758	2.08937	0.833027	protein_coding
13:30487786|30564659	Adhesive._higher_.Noadhesive	ENSSSCG00000011340,	SMARCC1	-5.14816	0.0482362	2.68494	5.36987	3.57991	2.60629	-1.97528	0.833027	protein_coding
13:31682729|31699415	Adhesive._higher_.Noadhesive	ENSSSCG00000011373,	QRICH1	-5.64257	0.0417326	3.82784	7.65568	5.10379	2.77116	-2.03618	0.833027	protein_coding
13:32661825|32662162	Adhesive._higher_.Noadhesive	ENSSSCG00000011398,	SEMA3F	-6.18603	0.00922793	5.56036	11.1207	7.41381	2.37605	-2.60349	0.833027	protein_coding
13:61293204|61295805	Adhesive._higher_.Noadhesive	ENSSSCG00000023437,	ITPR1	-5.22729	0.0402978	2.82661	5.65322	3.76882	2.54905	-2.05068	0.833027	protein_coding
13:65823806|65830407	Adhesive._higher_.Noadhesive	ENSSSCG00000011540,	SETD5	-5.81627	0.00719934	4.27786	8.55571	5.70381	2.16421	-2.68748	0.833027	protein_coding
13:66245793|66246591	Adhesive._higher_.Noadhesive	ENSSSCG00000011563,	FANCD2	-5.72156	0.00882157	4.00759	8.01519	5.34346	2.18472	-2.61889	0.833027	protein_coding
13:67934546|67936021	Adhesive._higher_.Noadhesive	ENSSSCG00000011578,	TAMM41	-5.56884	0.0230825	3.58179	7.16358	4.77572	2.451	-2.27207	0.833027	protein_coding
13:77581955|77621218	Adhesive._higher_.Noadhesive	ENSSSCG00000011652,	STAG1	-5.46181	0.0293353	3.36498	6.72995	4.48663	2.50662	-2.17895	0.833027	protein_coding
14:106961380|106978586	Adhesive._higher_.Noadhesive	ENSSSCG00000010494,	SORBS1	-5.44408	0.0309863	3.33566	6.67132	4.44755	2.52362	-2.15725	0.833027	protein_coding
14:112008240|112010254	Adhesive._higher_.Noadhesive	ENSSSCG00000037592,	SLF2	-6.43215	0.0148581	6.59803	13.1961	8.79738	2.64065	-2.43582	0.833027	NA
14:112008243|112010254	Adhesive._higher_.Noadhesive	ENSSSCG00000037592,	SLF2	-5.70555	0.0381699	3.99216	7.98432	5.32288	2.75228	-2.07303	0.833027	NA
14:112686013|112714985	Adhesive._higher_.Noadhesive	ENSSSCG00000010566,	FBXW4	-5.48661	0.0141481	3.41398	6.82795	4.55197	2.23625	-2.45348	0.833027	protein_coding
14:114073193|114083444	Adhesive._higher_.Noadhesive	ENSSSCG00000010594,	NT5C2	-5.78598	0.0357554	4.23216	8.46431	5.64287	2.75563	-2.0997	0.833027	protein_coding
14:124498008|124504865	Adhesive._higher_.Noadhesive	ENSSSCG00000010648,	CCDC186	-5.26901	0.0373405	2.90854	5.81708	3.87805	2.53072	-2.08202	0.833027	protein_coding
14:125438861|125470656	Adhesive._lower_.Noadhesive	ENSSSCG00000010654,	ATRNL1	5.63519	0.0208714	5.18632	0	3.45755	2.43915	2.3103	0.833027	protein_coding
14:128729497|128730587	Adhesive._higher_.Noadhesive	ENSSSCG00000038222,	CACUL1	-6.01734	0.011572	4.88918	9.77835	6.5189	2.38317	-2.52493	0.833027	protein_coding
14:22776543|22777872	Adhesive._higher_.Noadhesive	ENSSSCG00000035618,	PGAM5	-5.51886	0.048369	3.49565	6.9913	4.66087	2.79562	-1.97411	0.833027	protein_coding
14:32698567|32701663	Adhesive._higher_.Noadhesive	ENSSSCG00000009834,	ATXN2	-6.11997	0.0222169	5.28969	10.5794	7.05292	2.6764	-2.28664	0.833027	protein_coding
14:44129749|44134022	Adhesive._higher_.Noadhesive	ENSSSCG00000009963,	TPST2	-5.83766	0.0304779	4.32253	8.64507	5.76338	2.69784	-2.16382	0.833027	protein_coding
14:50139933|50158793	Adhesive._higher_.Noadhesive	ENSSSCG00000010081,	MAPK1	-6.3844	0.00206704	6.33486	12.6697	8.44648	2.07257	-3.08043	0.833027	protein_coding
14:56119047|56123150	Adhesive._higher_.Noadhesive	ENSSSCG00000010158,	TOMM20	-5.79412	0.0177768	4.20372	8.40745	5.60496	2.44453	-2.37024	0.833027	protein_coding
14:71228077|71239477	Adhesive._higher_.Noadhesive	ENSSSCG00000038913,	HERC4	-5.66227	0.0384186	3.82599	7.65197	5.10132	2.73492	-2.07036	0.833027	protein_coding
14:71512064|71513016	Adhesive._higher_.Noadhesive	ENSSSCG00000010239,	RUFY2	-5.53437	0.0257663	3.50168	7.00336	4.66891	2.4821	-2.22972	0.833027	protein_coding
14:71521813|71524495	Adhesive._higher_.Noadhesive	ENSSSCG00000010239,	RUFY2	-5.89814	0.0280351	4.50998	9.01996	6.01331	2.68488	-2.19679	0.833027	protein_coding
14:72229179|72231451	Adhesive._higher_.Noadhesive	ENSSSCG00000010250,	VPS26A	-5.53231	0.0244899	3.49277	6.98554	4.65703	2.45951	-2.24936	0.833027	protein_coding
14:87518138|87519470	Adhesive._higher_.Noadhesive	ENSSSCG00000010357,	WAPL	-5.63515	0.0110829	3.77235	7.5447	5.0298	2.2185	-2.54008	0.833027	protein_coding
14:919880|935525	Adhesive._higher_.Noadhesive	ENSSSCG00000028033,	SECISBP2	-5.11969	0.0469743	2.61998	5.23995	3.4933	2.5772	-1.98653	0.833027	protein_coding
14:92300012|92306117	Adhesive._higher_.Noadhesive	ENSSSCG00000033323,	NA	-6.08113	0.0107588	5.15745	10.3149	6.87661	2.38435	-2.55044	0.833027	NA
14:932379|945397	Adhesive._higher_.Noadhesive	ENSSSCG00000028033,	SECISBP2	-5.33996	0.0358064	3.08948	6.17897	4.11931	2.5439	-2.09912	0.833027	protein_coding
15:100571652|100582525	Adhesive._lower_.Noadhesive	ENSSSCG00000016069,	CCDC150	5.36677	0.0305464	4.31408	0	2.87605	2.48124	2.16293	0.833027	protein_coding
15:105076047|105080925	Adhesive._higher_.Noadhesive	ENSSSCG00000031271,	STRADB	-5.55802	0.0283362	3.62121	7.24241	4.82828	2.5349	-2.1926	0.833027	protein_coding
15:106414678|106463004	Adhesive._higher_.Noadhesive	ENSSSCG00000016117,	CARF	-4.69413	0.0186168	6.95131	13.1457	9.01612	1.99486	-2.35312	0.833027	protein_coding
15:111344406|111345914	Adhesive._higher_.Noadhesive	ENSSSCG00000023264,	IDH1	-5.51584	0.0492277	3.51067	7.02134	4.68089	2.80474	-1.96661	0.833027	protein_coding
15:118367910|118377012	Adhesive._lower_.Noadhesive	ENSSSCG00000016177,	XRCC5	5.3504	0.0279729	4.2265	0	2.81767	2.43458	2.19767	0.833027	protein_coding
15:132587331|132588162	Adhesive._higher_.Noadhesive	ENSSSCG00000022177,	DIS3L2	-4.01522	0.0369416	8.5003	15.8653	10.9553	1.92447	-2.08641	0.833027	protein_coding
15:48175645|48195196	Adhesive._higher_.Noadhesive	ENSSSCG00000015820,	NSD3	-5.61738	0.0231768	3.74576	7.49153	4.99435	2.47406	-2.27051	0.833027	protein_coding
15:54350524|54357745	Adhesive._higher_.Noadhesive	ENSSSCG00000015843,	UBXN8	-5.71532	0.0375101	4.01687	8.03373	5.35582	2.74753	-2.08017	0.833027	protein_coding
15:54488295|54490472	Adhesive._higher_.Noadhesive	ENSSSCG00000015845,	GTF2E2	-7.20198	0.00118924	11.1516	22.3031	14.8687	2.22184	-3.24145	0.833027	NA
15:59162535|59173884	Adhesive._higher_.Noadhesive	ENSSSCG00000015857,	UGGT1	-6.19588	0.0186921	5.54663	11.0933	7.39551	2.63473	-2.35162	0.833027	protein_coding
15:60375037|60376024	Adhesive._higher_.Noadhesive	ENSSSCG00000015866,	FMNL2	-5.55612	0.0274231	3.59085	7.18169	4.78779	2.51928	-2.20544	0.833027	protein_coding
15:66340958|66357727	Adhesive._higher_.Noadhesive	ENSSSCG00000015882,	BAZ2B	-6.07048	0.0114342	5.11213	10.2243	6.81618	2.40021	-2.52914	0.833027	protein_coding
15:66353137|66357727	Adhesive._higher_.Noadhesive	ENSSSCG00000015882,	BAZ2B	-5.19321	0.0440001	2.76253	5.52507	3.68338	2.57844	-2.01409	0.833027	protein_coding
15:66664434|66676992	Adhesive._higher_.Noadhesive	ENSSSCG00000015883,	MARCHF7	-6.94892	0.000463127	9.4014	18.8028	12.5352	1.98471	-3.50122	0.833027	protein_coding
15:71385537|71394484	Adhesive._higher_.Noadhesive	ENSSSCG00000025598,	COBLL1	-5.96646	0.00547033	4.77619	9.55238	6.36825	2.14779	-2.77795	0.833027	protein_coding
15:74631515|74634961	Adhesive._higher_.Noadhesive	ENSSSCG00000022496,	STK39	-5.86842	0.0152716	4.4152	8.83039	5.88693	2.4191	-2.42587	0.833027	protein_coding
15:75945282|75966933	Adhesive._lower_.Noadhesive	ENSSSCG00000031123,	PPIG	5.8188	0.0270213	5.85606	0	3.90404	2.6315	2.21121	0.833027	protein_coding
16:35116170|35123287	Adhesive._higher_.Noadhesive	ENSSSCG00000016916,	IL6ST	-5.54564	0.024474	3.52298	7.04596	4.69731	2.46516	-2.24961	0.833027	protein_coding
16:44515801|44525240	Adhesive._higher_.Noadhesive	ENSSSCG00000016954,	ERBIN	-5.73227	0.0190279	4.05401	8.10802	5.40535	2.44448	-2.34498	0.833027	protein_coding
16:55497999|55517165	Adhesive._higher_.Noadhesive	ENSSSCG00000035456,	WWC1	-5.99362	0.0263078	4.87337	9.74674	6.49783	2.69784	-2.22164	0.833027	protein_coding
16:63468578|63471165	Adhesive._higher_.Noadhesive	ENSSSCG00000040528,	TTC1	-5.43127	0.0291552	3.25592	6.51185	4.34123	2.48983	-2.18138	0.833027	protein_coding
16:71254368|71255339	Adhesive._higher_.Noadhesive	ENSSSCG00000035676,	G3BP1	-5.86875	0.0153251	4.44991	8.89982	5.93321	2.4205	-2.4246	0.833027	protein_coding
16:71965575|71973422	Adhesive._higher_.Noadhesive	ENSSSCG00000017091,	TNIP1	-5.77201	0.0341375	4.13762	8.27523	5.51682	2.72465	-2.11844	0.833027	protein_coding
17:1451065|1458687	Adhesive._higher_.Noadhesive	ENSSSCG00000006970,	DLC1	-5.3926	0.0311734	3.17033	6.34065	4.2271	2.50254	-2.15485	0.833027	protein_coding
17:14795747|14802545	Adhesive._higher_.Noadhesive	ENSSSCG00000007047,		-5.80275	0.0155708	4.2159	8.4318	5.6212	2.399	-2.41882	0.833027	protein_coding
17:26515291|26517967	Adhesive._higher_.Noadhesive	ENSSSCG00000007092,	KAT14	-6.42489	0.00569165	6.50083	13.0017	8.66777	2.32362	-2.76504	0.833027	protein_coding
17:34741781|34743068	Adhesive._higher_.Noadhesive	ENSSSCG00000007203,		-5.37107	0.0335076	3.12594	6.25187	4.16791	2.52643	-2.12595	0.833027	protein_coding
17:39197685|39215276	Adhesive._higher_.Noadhesive	ENSSSCG00000007311,		-5.61139	0.0408038	3.69209	7.38418	4.92279	2.74326	-2.04552	0.833027	lncRNA
18:10411419|10420695	Adhesive._higher_.Noadhesive	ENSSSCG00000016510,	UBN2	-5.88201	0.0284936	4.45619	8.91239	5.94159	2.68533	-2.19042	0.833027	protein_coding
18:1589912|1599809	Adhesive._higher_.Noadhesive	ENSSSCG00000016409,	UBE3C	-5.67676	0.039317	3.90864	7.81728	5.21152	2.75457	-2.06085	0.833027	protein_coding
18:2618422|2627719	Adhesive._higher_.Noadhesive	n/a	NA	-6.29558	0.0344053	6.00894	12.0179	8.01192	2.97623	-2.11529	0.833027	NA
18:40675472|40687168	Adhesive._higher_.Noadhesive	ENSSSCG00000023445,	AVL9	-6.69065	0.00107419	7.83716	15.6743	10.4495	2.04586	-3.27034	0.833027	protein_coding
18:52599764|52609441	Adhesive._higher_.Noadhesive	ENSSSCG00000016763,	GLI3	-4.55463	0.0156538	18.4399	35.3547	24.0782	1.8845	-2.41689	0.833027	protein_coding
18:7809567|7813300	Adhesive._higher_.Noadhesive	ENSSSCG00000016487,	MGAM2	-5.51301	0.0487265	3.49743	6.99485	4.66324	2.79709	-1.97098	0.833027	protein_coding
18:9400686|9409053	Adhesive._higher_.Noadhesive	ENSSSCG00000032266,	SLC37A3	-5.61028	0.0434965	3.70306	7.40611	4.93741	2.77887	-2.01891	0.833027	protein_coding
2:102600361|102607285	Adhesive._higher_.Noadhesive	ENSSSCG00000048636,		-6.65122	0.00103032	7.62709	15.2542	10.1695	2.0265	-3.28211	0.833027	lncRNA
2:127051486|127061723	Adhesive._higher_.Noadhesive	ENSSSCG00000014240,	CSNK1G3	-5.82417	0.0187896	4.34705	8.69411	5.79607	2.47871	-2.34968	0.833027	protein_coding
2:127051486|127082160	Adhesive._higher_.Noadhesive	ENSSSCG00000014240,	CSNK1G3	-6.5204	0.0149779	7.02289	14.0458	9.36385	2.68008	-2.43291	0.833027	protein_coding
2:136907206|136937721	Adhesive._higher_.Noadhesive	ENSSSCG00000014304,	SEC24A	-4.52012	0.0424276	6.44841	12.1399	8.34559	2.22743	-2.0293	0.833027	protein_coding
2:136907217|136929529	Adhesive._higher_.Noadhesive	ENSSSCG00000014304,	SEC24A	-5.3934	0.0308435	3.17216	6.34432	4.22955	2.498	-2.15909	0.833027	protein_coding
2:147804661|147826714	Adhesive._higher_.Noadhesive	ENSSSCG00000014416,	TCERG1	-5.88268	0.00604182	4.4943	8.9886	5.9924	2.14266	-2.7455	0.833027	protein_coding
2:15322375|15323114	Adhesive._higher_.Noadhesive	ENSSSCG00000013241,ENSSSCG00000013235,	NA	-7.5531	0.0028029	14.2451	28.4903	18.9935	2.52733	-2.98857	0.833027	NA
2:18842099|18867664	Adhesive._higher_.Noadhesive	ENSSSCG00000013284,	TTC17	-5.69477	0.0387289	3.96629	7.93259	5.28839	2.75502	-2.06706	0.833027	protein_coding
2:18980330|18982921	Adhesive._higher_.Noadhesive	ENSSSCG00000013285,	API5	-5.57526	0.0251333	3.63456	7.26913	4.84609	2.48968	-2.23935	0.833027	protein_coding
2:39293801|39302396	Adhesive._higher_.Noadhesive	ENSSSCG00000013351,	NAV2	-5.56012	0.0455507	3.61094	7.22187	4.81458	2.78071	-1.99953	0.833027	protein_coding
2:47485144|47494398	Adhesive._lower_.Noadhesive	ENSSSCG00000013402,	USP47	5.15526	0.0389641	3.68283	0	2.45522	2.49702	2.06457	0.833027	protein_coding
2:49499793|49502933	Adhesive._higher_.Noadhesive	ENSSSCG00000013409,	SBF2	-5.41172	0.0313009	3.23937	6.47875	4.31916	2.51331	-2.15323	0.833027	protein_coding
2:51236405|51236973	Adhesive._lower_.Noadhesive	ENSSSCG00000013992,	ARF1	5.95742	0.0276252	6.47608	0	4.31739	2.70476	2.20257	0.833027	protein_coding
2:58456862|58457130	Adhesive._lower_.Noadhesive	ENSSSCG00000013938,	GATAD2A	2.92973	0.0464085	11.7277	2.64675	8.70073	1.471	1.99166	0.833027	protein_coding
2:73841767|73852681	Adhesive._higher_.Noadhesive	ENSSSCG00000024570,	KDM4B	-5.58914	0.0240935	3.67002	7.34003	4.89336	2.47786	-2.25564	0.833027	protein_coding
2:78003728|78008097	Adhesive._higher_.Noadhesive	ENSSSCG00000039815,		-5.67886	0.0401439	3.92714	7.85429	5.23619	2.76712	-2.05227	0.833027	lncRNA
2:80188747|80191412	Adhesive._higher_.Noadhesive	ENSSSCG00000014031,		-5.8836	0.0136714	4.45984	8.91967	5.94645	2.3861	-2.46578	0.833027	protein_coding
2:82136892|82137277	Adhesive._higher_.Noadhesive	ENSSSCG00000022661,	FCHO2	-6.15065	0.00349541	5.37951	10.759	7.17268	2.10607	-2.92044	0.833027	protein_coding
2:86225517|86231558	Adhesive._higher_.Noadhesive	ENSSSCG00000014097,		-5.39265	0.032876	3.18701	6.37402	4.24935	2.5275	-2.13359	0.833027	protein_coding
3:101051488|101058675	Adhesive._higher_.Noadhesive	ENSSSCG00000008475,	MAP4K3	-5.92704	0.0271332	4.59901	9.19803	6.13202	2.68241	-2.2096	0.833027	protein_coding
3:103051982|103054715	Adhesive._higher_.Noadhesive	ENSSSCG00000008496,	EIF2AK2	-5.62746	0.0409905	3.74218	7.48437	4.98958	2.75366	-2.04363	0.833027	protein_coding
3:111766033|111768919	Adhesive._higher_.Noadhesive	ENSSSCG00000027135,	PPM1G	-5.6295	0.0223861	3.7778	7.55559	5.03706	2.46502	-2.28375	0.833027	protein_coding
3:113127816|113148454	Adhesive._lower_.Noadhesive	ENSSSCG00000008575,	ASXL2	5.58025	0.0405111	5.00709	0	3.33806	2.72407	2.0485	0.833027	protein_coding
3:113146625|113148454	Adhesive._higher_.Noadhesive	ENSSSCG00000008575,	ASXL2	-5.17628	0.0445448	2.72501	5.45002	3.63335	2.57664	-2.00893	0.833027	protein_coding
3:16964040|16971275	Adhesive._higher_.Noadhesive	ENSSSCG00000029029,	ZNF713	-6.07626	0.0106709	5.14438	10.2888	6.85918	2.37977	-2.5533	0.833027	protein_coding
3:18826737|18830614	Adhesive._higher_.Noadhesive	ENSSSCG00000007812,	XPO6	-6.19799	0.00339515	5.60889	11.2178	7.47852	2.11572	-2.92949	0.833027	protein_coding
3:26701499|26701952	Adhesive._higher_.Noadhesive	ENSSSCG00000032531,	SMG1	-5.63379	0.0232997	3.78032	7.56064	5.04043	2.4835	-2.26848	0.833027	protein_coding
3:26733226|26734706	Adhesive._higher_.Noadhesive	ENSSSCG00000032531,	SMG1	-5.20418	0.043416	2.81876	5.63752	3.75835	2.57673	-2.01969	0.833027	NA
3:38281613|38288061	Adhesive._higher_.Noadhesive	ENSSSCG00000007950,	ADCY9	-5.52117	0.0484565	3.52144	7.04288	4.69526	2.79787	-1.97334	0.833027	protein_coding
3:38508427|38514308	Adhesive._higher_.Noadhesive	ENSSSCG00000007951,	CREBBP	-5.85522	0.0167024	4.42969	8.85937	5.90625	2.44661	-2.39319	0.833027	protein_coding
3:53042582|53055099	Adhesive._higher_.Noadhesive	ENSSSCG00000008168,	RNF149	-6.00755	0.0111056	4.86236	9.72472	6.48315	2.36577	-2.53936	0.833027	protein_coding
3:53348543|53349967	Adhesive._lower_.Noadhesive	ENSSSCG00000008171,	NPAS2	5.47407	0.0413408	4.60018	0	3.06679	2.68324	2.0401	0.833027	protein_coding
3:5351248|5368914	Adhesive._higher_.Noadhesive	ENSSSCG00000007599,	LMTK2	-5.51083	0.0270354	3.46754	6.93508	4.62339	2.49245	-2.21101	0.833027	protein_coding
3:55642275|55645660	Adhesive._higher_.Noadhesive	ENSSSCG00000008188,	MGAT4A	-5.13401	0.0482263	2.68695	5.3739	3.5826	2.59901	-1.97537	0.833027	protein_coding
3:59423230|59425872	Adhesive._higher_.Noadhesive	ENSSSCG00000050627,		-5.26422	0.0402113	2.943	5.88601	3.924	2.56594	-2.05157	0.833027	protein_coding
3:71324754|71336228	Adhesive._higher_.Noadhesive	ENSSSCG00000022708,	ZNF638	-5.89178	0.0325866	4.55547	9.11093	6.07396	2.75685	-2.13714	0.833027	protein_coding
3:79107970|79110848	Adhesive._higher_.Noadhesive	ENSSSCG00000008372,	EHBP1	-5.44724	0.0286895	3.29321	6.58642	4.39095	2.48991	-2.18773	0.833027	protein_coding
3:85613609|85620011	Adhesive._higher_.Noadhesive	ENSSSCG00000031882,	PNPT1	-5.19	0.0421189	2.75179	5.50358	3.66905	2.5537	-2.03234	0.833027	protein_coding
3:87251850|87253022	Adhesive._higher_.Noadhesive	ENSSSCG00000008412,	PSME4	-5.56547	0.0480818	3.58153	7.16305	4.77537	2.81562	-1.97664	0.833027	protein_coding
3:9726079|9732938	Adhesive._higher_.Noadhesive	ENSSSCG00000042324,	PRKRIP1	-5.1678	0.0458731	2.7444	5.4888	3.6592	2.58836	-1.99656	0.833027	protein_coding
3:98072143|98074295	Adhesive._higher_.Noadhesive	ENSSSCG00000008467,	EML4	-5.92812	0.0126089	4.60057	9.20114	6.1341	2.37635	-2.49463	0.833027	protein_coding
4:107846330|107853387	Adhesive._higher_.Noadhesive	ENSSSCG00000006779,	ST7L	-5.83259	0.00672355	4.32774	8.65548	5.77032	2.15206	-2.71023	0.833027	protein_coding
4:108997589|108997979	Adhesive._higher_.Noadhesive	n/a	NA	-5.48045	0.0287715	3.4064	6.81279	4.54186	2.50638	-2.1866	0.833027	NA
4:117673705|117692548	Adhesive._higher_.Noadhesive	ENSSSCG00000006864,	CDC14A	-5.57314	0.025161	3.6407	7.2814	4.85427	2.48921	-2.23892	0.833027	protein_coding
4:118211129|118230068	Adhesive._higher_.Noadhesive	ENSSSCG00000006872,	AGL	-4.45701	0.037536	8.50482	16.2471	11.0856	2.14291	-2.07989	0.833027	protein_coding
4:124520319|124539837	Adhesive._higher_.Noadhesive	ENSSSCG00000006901,	EVI5	-6.0872	0.00994213	5.14016	10.2803	6.85355	2.36136	-2.57784	0.833027	protein_coding
4:124520319|124566870	Adhesive._higher_.Noadhesive	ENSSSCG00000006901,	EVI5	-5.95391	0.00507516	4.70532	9.41064	6.27376	2.12471	-2.80222	0.833027	protein_coding
4:15980272|15981396	Adhesive._higher_.Noadhesive	ENSSSCG00000005982,		-6.26435	0.0172634	5.82231	11.6446	7.76308	2.63092	-2.38105	0.833027	protein_coding
4:37366367|37383210	Adhesive._higher_.Noadhesive	ENSSSCG00000006071,	VPS13B	-5.43127	0.033236	3.30546	6.61093	4.40728	2.55082	-2.12922	0.833027	protein_coding
4:39934333|39947459	Adhesive._higher_.Noadhesive	ENSSSCG00000006087,	CPQ	-4.22472	0.0265279	9.73754	18.3397	12.6049	1.90441	-2.2184	0.833027	protein_coding
4:42178946|42189817	Adhesive._higher_.Noadhesive	ENSSSCG00000006100,	VIRMA	-4.00286	0.0424342	6.30304	11.8435	8.14986	1.9726	-2.02924	0.833027	protein_coding
4:42188408|42189817	Adhesive._lower_.Noadhesive	ENSSSCG00000006100,	VIRMA	5.42915	0.0256216	4.45667	0	2.97112	2.43252	2.2319	0.833027	protein_coding
4:42965495|42976330	Adhesive._lower_.Noadhesive	ENSSSCG00000037963,	CIBAR1	5.37987	0.0265763	4.31405	0	2.87603	2.4259	2.21768	0.833027	protein_coding
4:50433434|50462793	Adhesive._higher_.Noadhesive	ENSSSCG00000006137,	WWP1	-5.37527	0.0315338	3.1312	6.26241	4.17494	2.49981	-2.15027	0.833027	protein_coding
4:50473240|50486463	Adhesive._higher_.Noadhesive	ENSSSCG00000006137,	WWP1	-6.30225	0.00693312	5.96651	11.933	7.95534	2.33413	-2.70004	0.833027	protein_coding
4:60513885|60523204	Adhesive._higher_.Noadhesive	ENSSSCG00000034242,	HNF4G	-5.82017	0.00776229	4.32377	8.64754	5.76503	2.18619	-2.66224	0.833027	protein_coding
4:85892566|85915590	Adhesive._higher_.Noadhesive	ENSSSCG00000006331,	PBX1	-5.50431	0.0278202	3.46978	6.93956	4.62638	2.50217	-2.19981	0.833027	protein_coding
4:85892566|85922913	Adhesive._higher_.Noadhesive	ENSSSCG00000006331,	PBX1	-5.5257	0.0266207	3.49456	6.98912	4.65941	2.49238	-2.21703	0.833027	protein_coding
4:94267054|94268086	Adhesive._higher_.Noadhesive	ENSSSCG00000006157,ENSSSCG00000006507,	DPAP3	-5.62064	0.0211601	3.7136	7.4272	4.95146	2.43833	-2.30511	0.833027	NA
4:98500781|98502211	Adhesive._higher_.Noadhesive	ENSSSCG00000038558,	GOLPH3L	-3.66377	0.0490224	13.4158	24.8521	17.2279	1.8613	-1.9684	0.833027	protein_coding
4:99674928|99678366	Adhesive._lower_.Noadhesive	ENSSSCG00000006694,		4.48109	0.0234628	6.04772	0.427478	4.1743	1.9777	2.26581	0.833027	protein_coding
5:101568269|101595923	Adhesive._higher_.Noadhesive	ENSSSCG00000038973,	PPP1R12A	-5.24057	0.0392484	2.84973	5.69946	3.79964	2.54202	-2.06157	0.833027	protein_coding
5:16309169|16333246	Adhesive._higher_.Noadhesive	ENSSSCG00000028516,	LARP4	-5.58783	0.0424123	3.63327	7.26654	4.84436	2.75337	-2.02945	0.833027	protein_coding
5:22072212|22079168	Adhesive._lower_.Noadhesive	ENSSSCG00000026055,		3.88786	0.0356977	10.6159	1.31811	7.51665	1.85105	2.10035	0.833027	protein_coding
5:22078183|22084169	Adhesive._lower_.Noadhesive	ENSSSCG00000026055,		5.50449	0.0236462	4.69389	0	3.12926	2.43257	2.26283	0.833027	protein_coding
5:27190413|27193623	Adhesive._lower_.Noadhesive	ENSSSCG00000000458,	MON2	5.77373	0.0298688	5.66824	0	3.77883	2.65847	2.17183	0.833027	protein_coding
5:30560128|30572528	Adhesive._lower_.Noadhesive	ENSSSCG00000000475,	IRAK3	5.92521	0.0118321	6.29158	0	4.19439	2.35397	2.51711	0.833027	protein_coding
5:41729704|41735315	Adhesive._higher_.Noadhesive	ENSSSCG00000000530,		-5.15138	0.0451416	2.68062	5.36124	3.57416	2.57141	-2.00333	0.833027	protein_coding
5:42851428|42853242	Adhesive._higher_.Noadhesive	ENSSSCG00000022636,	DENND5B	-6.09749	0.00383831	5.19503	10.3901	6.9267	2.10902	-2.89115	0.833027	protein_coding
5:62190584|62199038	Adhesive._lower_.Noadhesive	ENSSSCG00000000657,		6.30583	0.0162552	8.23635	0	5.4909	2.624	2.40313	0.833027	protein_coding
5:68782717|68792945	Adhesive._higher_.Noadhesive	ENSSSCG00000000757,	ADIPOR2	-5.66022	0.0213882	3.85127	7.70255	5.13503	2.45983	-2.30106	0.833027	protein_coding
5:68936139|68938678	Adhesive._higher_.Noadhesive	ENSSSCG00000023976,	DCP1B	-5.42344	0.0311713	3.24173	6.48346	4.32231	2.51682	-2.15488	0.833027	protein_coding
5:77049090|77058522	Adhesive._higher_.Noadhesive	ENSSSCG00000042504,		-5.07392	0.0234531	9.35038	17.9439	12.2149	2.23918	-2.26597	0.833027	lncRNA
5:88040453|88064420	Adhesive._higher_.Noadhesive	ENSSSCG00000000900,	VEZT	-5.42669	0.0312375	3.28351	6.56702	4.37801	2.51931	-2.15403	0.833027	protein_coding
6:106130623|106134427	Adhesive._higher_.Noadhesive	ENSSSCG00000022559,	USP14	-5.23357	0.0395171	2.83555	5.6711	3.78073	2.5421	-2.05876	0.833027	protein_coding
6:137555742|137567229	Adhesive._lower_.Noadhesive	ENSSSCG00000003776,	ACADM	6.05066	0.0105575	6.92253	0	4.61502	2.3663	2.55701	0.833027	protein_coding
6:1434335|1442347	Adhesive._higher_.Noadhesive	ENSSSCG00000020678,	BANP	-5.42144	0.0319144	3.27412	6.54824	4.3655	2.52691	-2.14548	0.833027	protein_coding
6:147621915|147635679	Adhesive._higher_.Noadhesive	ENSSSCG00000025672,	RAVER2	-5.31887	0.0198885	3.03504	6.07007	4.04672	2.2843	-2.32844	0.833027	protein_coding
6:14769100|14783640	Adhesive._higher_.Noadhesive	ENSSSCG00000002740,	AP1G1	-6.47553	0.00470701	6.72902	13.458	8.97203	2.29106	-2.82643	0.833027	protein_coding
6:149787537|149821093	Adhesive._higher_.Noadhesive	ENSSSCG00000003818,	DOCK7	-5.47865	0.0307916	3.4226	6.84521	4.56347	2.5367	-2.15975	0.833027	protein_coding
6:160761767|160764376	Adhesive._higher_.Noadhesive	ENSSSCG00000003872,	EPS15	-5.11457	0.0485019	2.61471	5.22942	3.48628	2.59235	-1.97294	0.833027	protein_coding
6:164167515|164172199	Adhesive._lower_.Noadhesive	ENSSSCG00000003885,	CMPK1	5.44709	0.0287825	4.55032	0	3.03355	2.49129	2.18645	0.833027	protein_coding
6:164897564|164909284	Adhesive._higher_.Noadhesive	ENSSSCG00000003898,	MKNK1	-5.90677	0.0062329	4.57757	9.15514	6.10343	2.15948	-2.73527	0.833027	protein_coding
6:168856047|168858417	Adhesive._lower_.Noadhesive	ENSSSCG00000003966,ENSSSCG00000003965,	CCDC30	7.01283	0.00262677	13.4802	0	8.98679	2.33113	3.00834	0.833027	NA
6:17352018|17363483	Adhesive._higher_.Noadhesive	ENSSSCG00000002755,	NFAT5	-5.37266	0.0350007	3.16725	6.3345	4.223	2.54828	-2.10835	0.833027	protein_coding
6:17617547|17627449	Adhesive._higher_.Noadhesive	ENSSSCG00000002762,	TERF2	-5.83885	0.00664856	4.35404	8.70808	5.80539	2.15142	-2.71395	0.833027	protein_coding
6:18553565|18562237	Adhesive._higher_.Noadhesive	ENSSSCG00000025417,		-5.74263	0.00828785	4.0712	8.14239	5.42826	2.17515	-2.64011	0.833027	protein_coding
6:18652094|18661608	Adhesive._higher_.Noadhesive	ENSSSCG00000024305,	MT3	-4.89953	0.0264059	26.5363	51.3406	34.8044	2.20681	-2.22019	0.833027	protein_coding
6:20416005|20417106	Adhesive._higher_.Noadhesive	ENSSSCG00000032985,	GOT2	-5.42734	0.0321174	3.27828	6.55656	4.37104	2.53265	-2.14295	0.833027	protein_coding
6:28711467|28767831	Adhesive._higher_.Noadhesive	ENSSSCG00000029578,	NFATC3	-5.80105	0.00750416	4.22523	8.45046	5.63364	2.16975	-2.6736	0.833027	protein_coding
6:43867657|43879544	Adhesive._higher_.Noadhesive	ENSSSCG00000002869,	LSM14A	-5.2391	0.0425928	2.88808	5.77616	3.85077	2.58379	-2.02768	0.833027	protein_coding
6:52977944|52992912	Adhesive._lower_.Noadhesive	ENSSSCG00000003111,	SAE1	5.75647	0.0332528	5.6429	0	3.76193	2.70381	2.12902	0.833027	protein_coding
6:70609103|70613879	Adhesive._lower_.Noadhesive	ENSSSCG00000003401,	KIF1B	5.40421	0.0456699	4.37195	0	2.91463	2.70422	1.99843	0.833027	protein_coding
6:73137415|73172671	Adhesive._higher_.Noadhesive	ENSSSCG00000020710,	PRDM2	-5.87581	0.0159886	4.494	8.988	5.992	2.43893	-2.40918	0.833027	protein_coding
6:98701017|98703045	Adhesive._higher_.Noadhesive	ENSSSCG00000003682,	ANKRD12	-5.25612	0.0386825	2.88176	5.76353	3.84235	2.5422	-2.06755	0.833027	protein_coding
7:100077049|100077330	Adhesive._higher_.Noadhesive	ENSSSCG00000048500,		-5.57012	0.0446309	3.59046	7.18093	4.78729	2.7738	-2.00812	0.833027	lncRNA
7:110550360|110556001	Adhesive._higher_.Noadhesive	ENSSSCG00000002427,	EML5	-5.91736	0.0276139	4.5756	9.15121	6.10081	2.68638	-2.20273	0.833027	protein_coding
7:117718801|117728559	Adhesive._lower_.Noadhesive	ENSSSCG00000002505,	PAPOLA	5.22923	0.039571	3.91344	0	2.60896	2.54068	2.0582	0.833027	protein_coding
7:117728052|117728559	Adhesive._higher_.Noadhesive	ENSSSCG00000002505,	PAPOLA	-5.57047	0.0459937	3.64569	7.29137	4.86091	2.79159	-1.99545	0.833027	protein_coding
7:117977699|117992066	Adhesive._lower_.Noadhesive	ENSSSCG00000002506,	VRK1	6.27804	0.0175009	8.0789	0	5.38593	2.64226	2.37601	0.833027	protein_coding
7:120806761|120824964	Adhesive._higher_.Noadhesive	ENSSSCG00000027667,	EML1	-6.34123	0.00603838	6.12878	12.2576	8.1717	2.30952	-2.74569	0.833027	protein_coding
7:13423656|13426402	Adhesive._higher_.Noadhesive	ENSSSCG00000026034,	NUP153	-5.85491	0.00657279	4.41054	8.82107	5.88071	2.15432	-2.71775	0.833027	protein_coding
7:24804588|24806962	Adhesive._lower_.Noadhesive	ENSSSCG00000025071,	BTNL2	5.52596	0.0433362	4.81538	0	3.21025	2.73501	2.02045	0.833027	protein_coding
7:32225606|32237142	Adhesive._higher_.Noadhesive	ENSSSCG00000001563,	STK38	-5.30442	0.0363243	2.97971	5.95941	3.97294	2.53402	-2.09328	0.833027	protein_coding
7:41593695|41599386	Adhesive._higher_.Noadhesive	ENSSSCG00000001724,		-6.65794	0.0104212	7.68672	15.3734	10.249	2.5992	-2.56153	0.833027	protein_coding
7:42294836|42311027	Adhesive._higher_.Noadhesive	ENSSSCG00000030197,	CD2AP	-5.84893	0.00855695	4.42579	8.85158	5.90105	2.22455	-2.62927	0.833027	protein_coding
7:43609181|43620359	Adhesive._higher_.Noadhesive	ENSSSCG00000001732,	MMUT	-5.41438	0.0318291	3.25811	6.51621	4.34414	2.52236	-2.14655	0.833027	protein_coding
7:52115082|52115467	Adhesive._higher_.Noadhesive	ENSSSCG00000001805,	WHAMM	-5.92215	0.0141632	4.57906	9.15813	6.10542	2.41415	-2.4531	0.833027	protein_coding
7:58196071|58230971	Adhesive._higher_.Noadhesive	ENSSSCG00000001880,	SIN3A	-5.53525	0.026546	3.52453	7.04906	4.69937	2.49546	-2.21813	0.833027	protein_coding
7:58944925|58947176	Adhesive._higher_.Noadhesive	ENSSSCG00000001905,	ARID3B	-5.92342	0.0287718	4.64226	9.28452	6.18968	2.70897	-2.1866	0.833027	protein_coding
7:64302845|64327181	Adhesive._higher_.Noadhesive	ENSSSCG00000032377,	RALGAPA1	-5.15783	0.0455452	2.69297	5.38593	3.59062	2.57945	-1.99958	0.833027	protein_coding
7:80223853|80239273	Adhesive._higher_.Noadhesive	ENSSSCG00000002243,	SLC12A6	-5.75785	0.0338257	4.08961	8.17922	5.45281	2.71322	-2.12214	0.833027	protein_coding
7:93107459|93126682	Adhesive._higher_.Noadhesive	ENSSSCG00000028600,	SLC39A9	-5.42669	0.0312375	3.28351	6.56702	4.37801	2.51931	-2.15403	0.833027	protein_coding
7:96906324|96910888	Adhesive._higher_.Noadhesive	ENSSSCG00000002349,	ACOT4	-5.38159	0.0315818	3.14538	6.29077	4.19385	2.50346	-2.14966	0.833027	protein_coding
7:97283946|97285124	Adhesive._higher_.Noadhesive	ENSSSCG00000002355,	ENTPD5	-5.82026	0.031714	4.27628	8.55256	5.70171	2.70962	-2.148	0.833027	protein_coding
7:98745664|98748964	Adhesive._higher_.Noadhesive	ENSSSCG00000021606,	FLVCR2	-4.71429	0.0181192	7.04602	13.3352	9.1424	1.9949	-2.36317	0.833027	protein_coding
8:113967111|113974918	Adhesive._higher_.Noadhesive	ENSSSCG00000009150,	HADH	-5.82913	0.0153341	4.29598	8.59196	5.72797	2.40437	-2.42439	0.833027	protein_coding
8:116270402|116294261	Adhesive._higher_.Noadhesive	ENSSSCG00000022788,	PPA2	-5.50205	0.0258393	3.41795	6.83589	4.55726	2.46881	-2.22862	0.833027	protein_coding
8:124560982|124562303	Adhesive._higher_.Noadhesive	ENSSSCG00000029621,	BMPR1B	-5.79832	0.0160007	4.1999	8.3998	5.59986	2.40704	-2.4089	0.833027	protein_coding
8:130617152|130649591	Adhesive._higher_.Noadhesive	ENSSSCG00000021712,	HERC6	-5.5625	0.0456664	3.59861	7.19723	4.79815	2.78339	-1.99846	0.833027	protein_coding
8:138729748|138744340	Adhesive._higher_.Noadhesive	ENSSSCG00000027722,	BMP2K	-5.57092	0.0238132	3.5907	7.1814	4.7876	2.46487	-2.26013	0.833027	protein_coding
8:31024321|31025401	Adhesive._higher_.Noadhesive	ENSSSCG00000023112,	PDS5A	-6.13651	0.00929069	5.3182	10.6364	7.09093	2.35913	-2.60117	0.833027	protein_coding
8:38286206|38287382	Adhesive._higher_.Noadhesive	ENSSSCG00000008821,	SLAIN2	-6.89279	0.000519955	9.02275	18.0455	12.0303	1.98625	-3.47026	0.833027	protein_coding
8:65288403|65290009	Adhesive._higher_.Noadhesive	ENSSSCG00000008921,	CENPC	-5.10034	0.0490573	2.58793	5.17586	3.45058	2.59151	-1.96809	0.833027	protein_coding
8:76103989|76104298	Adhesive._higher_.Noadhesive	n/a	NA	-5.58319	0.0228516	3.61567	7.23134	4.82089	2.45317	-2.27591	0.833027	NA
8:78370924|78381727	Adhesive._higher_.Noadhesive	ENSSSCG00000009021,	LRBA	-5.94093	0.0153712	4.67691	9.35383	6.23589	2.45137	-2.42351	0.833027	protein_coding
8:82646236|82654959	Adhesive._higher_.Noadhesive	ENSSSCG00000009037,	ZNF827	-6.16282	0.0105942	5.47429	10.9486	7.29906	2.4113	-2.55581	0.833027	protein_coding
8:84190231|84191349	Adhesive._higher_.Noadhesive	ENSSSCG00000009047,	SMARCA5	-5.49689	0.0479081	3.41608	6.83217	4.55478	2.77876	-1.97818	0.833027	protein_coding
9:10212402|10258500	Adhesive._lower_.Noadhesive	ENSSSCG00000028979,	UVRAG	5.56747	0.0211621	4.90149	0	3.26766	2.4153	2.30508	0.833027	protein_coding
9:104937948|104965029	Adhesive._higher_.Noadhesive	ENSSSCG00000029082,	KMT2E	-5.66269	0.0213278	3.85516	7.71032	5.14021	2.45976	-2.30213	0.833027	protein_coding
9:105332138|105336733	Adhesive._higher_.Noadhesive	ENSSSCG00000015428,	PUS7	-5.28672	0.0398454	2.99242	5.98484	3.9899	2.57218	-2.05535	0.833027	protein_coding
9:127531516|127537993	Adhesive._lower_.Noadhesive	ENSSSCG00000015576,	TPR	5.41213	0.046276	4.41146	0	2.94097	2.71575	1.99287	0.833027	protein_coding
9:26147388|26150883	Adhesive._higher_.Noadhesive	ENSSSCG00000014946,	CEP295	-5.83494	0.015164	4.31383	8.62766	5.75177	2.40275	-2.42844	0.833027	protein_coding
9:26904866|26905802	Adhesive._higher_.Noadhesive	ENSSSCG00000014960,	AMOTL1	-5.53294	0.0261193	3.53067	7.06133	4.70756	2.48735	-2.22443	0.833027	protein_coding
9:36303459|36306494	Adhesive._higher_.Noadhesive	ENSSSCG00000015001,	SLC35F2	-6.94619	0.000490522	9.35097	18.7019	12.468	1.99267	-3.48588	0.833027	protein_coding
9:38501090|38504234	Adhesive._higher_.Noadhesive	ENSSSCG00000015015,	ARHGAP20	-3.9403	0.0382287	14.2332	26.5741	18.3468	1.90133	-2.07239	0.833027	protein_coding
9:39689378|39694107	Adhesive._higher_.Noadhesive	ENSSSCG00000049415,		-5.34067	0.0341051	3.05454	6.10909	4.07273	2.52058	-2.11883	0.833027	protein_coding
9:44732989|44736341	Adhesive._higher_.Noadhesive	ENSSSCG00000015080,	CEP164	-5.15482	0.0464544	2.71946	5.43891	3.62594	2.58875	-1.99124	0.833027	protein_coding
9:66405629|66406998	Adhesive._higher_.Noadhesive	ENSSSCG00000022398,	NUCKS1	-5.25401	0.0399843	2.90139	5.80278	3.86852	2.55805	-2.05391	0.833027	protein_coding
9:67740703|67756375	Adhesive._lower_.Noadhesive	ENSSSCG00000015662,	C4BPA	5.41658	0.0280616	4.46087	0	2.97391	2.46609	2.19642	0.833027	protein_coding
9:9534297|9535865	Adhesive._higher_.Noadhesive	ENSSSCG00000014852,	ARRB1	-6.5267	0.00185127	7.05208	14.1042	9.40278	2.09652	-3.11311	0.833027	protein_coding
AEMK02000258.1:102954|118101	Adhesive._lower_.Noadhesive	ENSSSCG00000000223,	BIN2	5.38872	0.0478317	4.33661	0	2.89108	2.72314	1.97886	0.833027	protein_coding
AEMK02000328.1:269331|289172	Adhesive._higher_.Noadhesive	ENSSSCG00000035657,	DIP2A	-5.69477	0.0387289	3.96629	7.93259	5.28839	2.75502	-2.06706	0.833027	protein_coding
AEMK02000452.1:1447480|1456508	Adhesive._higher_.Noadhesive	ENSSSCG00000002526,	RCOR1	-5.59707	0.023281	3.68423	7.36845	4.9123	2.46698	-2.26879	0.833027	protein_coding
X:11454561|11455528	Adhesive._higher_.Noadhesive	ENSSSCG00000012131,	MOSPD2	-5.90311	0.0286388	4.5255	9.051	6.034	2.69743	-2.18842	0.833027	protein_coding
X:122416323|122434601	Adhesive._higher_.Noadhesive	ENSSSCG00000012743,	MTMR1	-4.84333	0.0149233	7.68215	14.6074	9.99057	1.98967	-2.43424	0.833027	protein_coding
X:28270770|28282679	Adhesive._higher_.Noadhesive	ENSSSCG00000028148,	DMD	-5.69261	0.00968077	3.94395	7.8879	5.2586	2.20044	-2.58703	0.833027	protein_coding
X:46401350|46410119	Adhesive._lower_.Noadhesive	ENSSSCG00000012328,	HUWE1	5.85169	0.014346	6.03234	0	4.02156	2.38993	2.44848	0.833027	protein_coding
X:59511319|59513455	Adhesive._higher_.Noadhesive	ENSSSCG00000050149,		-6.59421	0.0011098	7.34627	14.6925	9.79503	2.02208	-3.2611	0.833027	lncRNA
X:61701949|61728597	Adhesive._higher_.Noadhesive	ENSSSCG00000012434,	ATRX	-6.10196	0.010534	5.24184	10.4837	6.98912	2.38564	-2.55779	0.833027	protein_coding
X:68545471|68563475	Adhesive._lower_.Noadhesive	ENSSSCG00000012462,	POF1B	4.24855	0.0488751	7.13635	0.641216	4.9713	2.15697	1.96968	0.833027	protein_coding

## Sheet: Supplementary Table S4
Table S4. Significantly enriched GO terms of DE circRNA host genes between adhesive and non-adhesive group
Term	Database	ID	Input number	Background number	P-Value	Corrected P-Value	Input
ATP binding	Gene Ontology	GO:0005524	43	1203	7.95e-14	1.08e-10	MAP4K3|MKNK1|BMPR1B|ATP9B|VRK1|SMARCA5|DDX58|SMG1|VWA8|MLH1|CMPK1|ATP13A3|BMP2K|MAP3K4|MAPK1|IRAK3|TRPM6|TRPM7|ULK2|ENTPD5|MYO1D|ACACA|ULK4|PRKCA|CSNK1G3|VPS4B|TTBK2|ATRX|PAPOLA|LMTK2|KIF1B|TLK2|ATAD5|KIF5B|EIF2AK2|CDK8|ATP8B1|RAD51|ABCA1|STK38|STK39|SNRK|STRADB
cytosol	Gene Ontology	GO:0005829	51	2056	1.81e-10	1.03e-07	NFATC3|VPS4B|RABGAP1|PNPT1|HUWE1|GOLPH3L|DCP1B|ARRB1|VRK1|ANKRD12|DDX58|XPO6|FMNL2|HNF4G|USP47|EML1|NPAS2|DPP8|GLI3|RAB3GAP2|WHAMM|COG3|EVI5|DLC1|ACACA|PRKCA|PSME4|EHBP1|GTF2E2|MLLT10|HERC4|USP14|HERC6|TTBK2|DENND1B|ZEB1|LRBA|NFAT5|TJP1|LMTK2|CAMSAP2|KIF5B|EIF2AK2|CDC14A|VEZT|ATP8B1|G3BP1|STK38|ATXN2|CEP295|PPA2
protein serine/threonine kinase activity	Gene Ontology	GO:0004674	17	234	2.29e-10	1.03e-07	ULK2|SMG1|LMTK2|TLK2|PRKCA|SNRK|MKNK1|BMP2K|VRK1|CSNK1G3|CDK8|STK39|TTBK2|IRAK3|TRPM6|TRPM7|STK38
nucleus	Gene Ontology	GO:0005634	55	2706	3.34e-08	1.13e-05	NFATC3|VPS4B|MKNK1|TCERG1|AGL|FANCD2|ARRB1|PPM1G|HNF1B|SMG1|RAVER2|CMPK1|USP47|PUS7|BMP2K|CAPN7|KDM4B|MAPK1|PHC3|IRAK3|TJP1|DLC1|RALGAPA1|QRICH1|PPIG|HUWE1|VRK1|MT3|NFAT5|PDS5A|PSME4|STAG1|ARID3B|CSNK1G3|TNIP1|ZNF827|USP14|TTBK2|CARF|PAPOLA|PBX1|API5|ZNF638|TLK2|ATAD5|SNRK|RFX7|ZNF713|CDK8|PIAS1|PRDM2|ZNF407|STK38|NSD3|CIZ1
cytoplasm	Gene Ontology	GO:0005737	49	2398	1.92e-07	4.55e-05	AGL|DMD|WWP1|MKNK1|FCHO2|BMP2K|SMARCC1|ARRB1|BIN2|HUWE1|EPS15|DDX58|SMURF2|SMG1|PAFAH1B1|ARF1|TTC17|MAP3K4|MAPK1|PPP1R12A|ZCCHC2|RALGAPA1|MTMR1|WHAMM|CMPK1|MYO1D|VRK1|MT3|VWA8|QRICH1|RUFY2|CSNK1G3|IBTK|TPR|IRAK3|TTBK2|WAPL|PCYT1A|SEC22A|ERBIN|SNRK|LMO7|RNF149|SAE1|SBF2|NUCKS1|PPIG|LPAR1|CREBBP
nucleoplasm	Gene Ontology	GO:0005654	37	1546	2.02e-07	4.55e-05	SMARCC1|PHF10|HACL1|HUWE1|TCERG1|RCOR1|NFATC3|ANKRD12|SMARCA5|PPM1G|CEP164|SMG1|XPO6|NPAS2|MLH1|UBN2|NAV2|UBXN8|PHC3|SLC26A11|VRK1|NFAT5|PDS5A|PSME4|EHBP1|WAC|MLLT10|IBTK|HERC6|ZEB1|PAPOLA|HADH|ZNF638|HNF4G|LMO7|CIZ1|VEZT
peptidyl-serine phosphorylation	Gene Ontology	GO:0018105	9	110	1.72e-06	0.000333401	SMG1|LMTK2|TLK2|PRKCA|MKNK1|CSNK1G3|TTBK2|VRK1|STK38
chromatin binding	Gene Ontology	GO:0003682	14	308	2.09e-06	0.000354019	NFAT5|NFATC3|PHC3|STAG1|WAC|MLH1|GLI3|SMARCC1|TPR|RAD51|ATRX|ZEB1|CREBBP|SIN3A
microtubule cytoskeleton organization	Gene Ontology	GO:0000226	7	92	3.86e-05	0.00581193	ULK4|CAMSAP2|EML1|DOCK7|EML4|SON|TTBK2
Golgi organization	Gene Ontology	GO:0007030	6	68	6.48e-05	0.008779	COG3|HUWE1|GOLPH3L|ARHGAP21|ATP8B1|USP6NL
zinc ion binding	Gene Ontology	GO:0008270	17	606	7.79e-05	0.00960108	MORC3|DDX58|GATAD2A|DMD|ZCCHC2|PRKCA|MT3|HNF4G|KDM4B|ZNF638|SEC24A|PHC3|ZNF407|PIAS1|CIZ1|MEP1A|CREBBP
phosphatase regulator activity	Gene Ontology	GO:0019208	3	7	8.96e-05	0.0101161	SBF2|PPP1R12A|BMP2K
protein phosphorylation	Gene Ontology	GO:0006468	11	287	0.000114095	0.0118922	ULK2|ULK4|SNRK|MKNK1|BMP2K|BMPR1B|STK39|CDK8|IRAK3|TRPM6|STRADB
chromatin	Gene Ontology	GO:0000785	6	81	0.000159803	0.0149081	STAG1|PDS5A|ARRB1|NSD3|WAPL|SIN3A
ATPase activity	Gene Ontology	GO:0016887	8	158	0.000165117	0.0149081	VWA8|KIF1B|KIF5B|MLH1|VPS4B|ABCA1|SMARCA5|ATP13A3
ubiquitin-dependent protein catabolic process	Gene Ontology	GO:0006511	9	204	0.000176037	0.0149081	SMURF2|WWP1|UBE3C|USP47|HUWE1|RNF149|NDFIP2|USP14|CACUL1
protein autophosphorylation	Gene Ontology	GO:0046777	6	88	0.000244172	0.0183808	MKNK1|VRK1|LMTK2|EIF2AK2|SMG1|TRPM7
GTPase activator activity	Gene Ontology	GO:0005096	8	170	0.000265607	0.018942	RABGAP1|ARRB1|ARHGAP21|ARHGAP20|RABEP1|USP6NL|DLC1|RALGAPA1
retrograde vesicle-mediated transport, Golgi to endoplasmic reticulum	Gene Ontology	GO:0006890	4	32	0.000334284	0.0215693	COG3|GOLPH3L|UVRAG|ATP9B
positive regulation of GTPase activity	Gene Ontology	GO:0043547	8	198	0.000700746	0.0379804	RABGAP1|ARRB1|ARHGAP21|ARHGAP20|RABEP1|DENND1B|DLC1|RALGAPA1
metal ion transport	Gene Ontology	GO:0030001	3	18	0.000920912	0.0479937	NDFIP2|TRPM6|SLC39A9
histone deacetylation	Gene Ontology	GO:0016575	3	19	0.00105906	0.0512511	RCOR1|TBL1XR1|SIN3A
metal ion binding	Gene Ontology	GO:0046872	19	915	0.00118861	0.0555369	PPM1G|MT3|ACACA|KMT2E|QRICH1|NSD3|ATP13A3|RUFY2|PHF10|MLLT10|NT5C2|NUP153|PRDM2|ZNF713|ATRX|BAZ2B|TRPM7|PAPOLA|DIS3L2
positive regulation of transcription, DNA-templated	Gene Ontology	GO:0045893	8	220	0.00134542	0.0600154	SMARCC1|KMT2E|MT3|WAC|HNF1B|NSD3|SMARCA5|CREBBP
negative regulation of proteasomal ubiquitin-dependent protein catabolic process	Gene Ontology	GO:0032435	3	21	0.00137305	0.0600154	SMARCC1|WAC|TLK2
perinuclear region of cytoplasm	Gene Ontology	GO:0048471	9	279	0.00153331	0.0636306	LMTK2|TLK2|MT3|EIF2AK2|NDFIP2|ATP9B|RAD51|ABCA1|ATXN2
interstrand cross-link repair	Gene Ontology	GO:0036297	3	22	0.00154967	0.0636306	RAD51|FANCD2|NUCKS1
nuclear speck	Gene Ontology	GO:0016607	8	227	0.00162816	0.0637182	API5|GTF2E2|SMURF2|ERBIN|BMP2K|SON|GLI3|DENND1B
regulation of postsynaptic membrane neurotransmitter receptor levels	Gene Ontology	GO:0099072	2	5	0.00173759	0.0637182	EFNB2|ERBIN
pseudouridine synthesis	Gene Ontology	GO:0001522	2	5	0.00173759	0.0637182	TNIP1|PUS7
negative regulation of cell death	Gene Ontology	GO:0060548	3	23	0.00173991	0.0637182	PARP16|NPAS2|VPS4B
Rab guanyl-nucleotide exchange factor activity	Gene Ontology	GO:0017112	3	24	0.00194411	0.0675452	DENND1B|SBF2|RAB3GAP2
nuclear body	Gene Ontology	GO:0016604	7	184	0.00208536	0.0698625	KMT2E|CENPC|CDC14A|TERF2|ATP8B1|ARRB1|CREBBP
phospholipid translocation	Gene Ontology	GO:0045332	3	25	0.00216262	0.0698625	ATP8B1|ATP9B|ABCA1
animal organ morphogenesis	Gene Ontology	GO:0009887	4	63	0.00347808	0.100812	EFNB2|ATRNL1|SMARCC1|PBX1
negative regulation of apoptotic process	Gene Ontology	GO:0043066	7	204	0.00362582	0.100812	API5|NAA35|EIF2AK2|SON|GLI3|MT3|SIN3A
divalent metal ion transport	Gene Ontology	GO:0070838	2	8	0.00365576	0.100812	TRPM6|TRPM7
cellular response to hydroxyurea	Gene Ontology	GO:0072711	2	8	0.00365576	0.100812	ATRX|RAD51
identical protein binding	Gene Ontology	GO:0042802	14	655	0.00402812	0.100812	AMOTL1|HADH|DDX58|SMURF2|ADIPOR2|HACL1|TCERG1|KIF5B|EIF2AK2|CENPC|FCHO2|IL6ST|RAD51|ACACA
endocytosis	Gene Ontology	GO:0006897	5	109	0.00422664	0.100812	EPS15|DENND1B|ATP9B|CSNK1G3|RABEP1
DNA binding	Gene Ontology	GO:0003677	11	454	0.00426462	0.100812	GTF2E2|ARID3B|ATAD5|ASXL2|NPAS2|HNF1B|PRDM2|BAZ2B|CARF|SMARCA5|PBX1
bicellular tight junction	Gene Ontology	GO:0005923	4	67	0.00428427	0.100812	AMOTL1|DDX58|TJP1|POF1B
magnesium ion binding	Gene Ontology	GO:0000287	6	158	0.00432968	0.100812	HACL1|SNRK|ATP8B1|PPA2|STK38|ATP9B
endoplasmic reticulum	Gene Ontology	GO:0005783	12	522	0.00434386	0.100812	PCYT1A|SLC26A11|TPST2|PRKCA|UVRAG|MGAT4A|NDFIP2|ATP8B1|UBXN8|PARP16|ITPR1|UGGT1
negative regulation of DNA replication	Gene Ontology	GO:0008156	2	9	0.00444096	0.100812	PDS5A|WAPL
positive regulation of isotype switching to IgG isotypes	Gene Ontology	GO:0048304	2	9	0.00444096	0.100812	ATAD5|MLH1
nuclear pore nuclear basket	Gene Ontology	GO:0044615	2	9	0.00444096	0.100812	NUP153|TPR
cytoskeleton-dependent intracellular transport	Gene Ontology	GO:0030705	2	9	0.00444096	0.100812	KIF5B|KIF1B
calcineurin-NFAT signaling cascade	Gene Ontology	GO:0033173	2	9	0.00444096	0.100812	NFAT5|NFATC3
histone deacetylase complex	Gene Ontology	GO:0000118	3	33	0.00446401	0.100812	RCOR1|TBL1XR1|SIN3A
intracellular signal transduction	Gene Ontology	GO:0035556	8	275	0.00505068	0.108744	TLK2|ITSN1|SNRK|MKNK1|PRKCA|MAPK1|STK38|IRAK3
enzyme binding	Gene Ontology	GO:0019899	5	115	0.00524828	0.108744	PRKCA|TERF2|MLH1|KMT2E|PUS7
protein tetramerization	Gene Ontology	GO:0051262	2	10	0.00529676	0.108744	TRPM6|TRPM7
regulation of Golgi organization	Gene Ontology	GO:1903358	2	10	0.00529676	0.108744	CAMSAP2|USP6NL
protein localization to chromosome, telomeric region	Gene Ontology	GO:0070198	2	10	0.00529676	0.108744	TERF2|ATRX
isotype switching	Gene Ontology	GO:0045190	2	10	0.00529676	0.108744	ATAD5|MLH1
double-stranded DNA binding	Gene Ontology	GO:0003690	3	36	0.00559879	0.113229	DDX58|XRCC5|NUCKS1
synaptonemal complex	Gene Ontology	GO:0000795	2	11	0.00622177	0.11718	WAPL|MLH1
npBAF complex	Gene Ontology	GO:0071564	2	11	0.00622177	0.11718	SMARCC1|PHF10
stress granule assembly	Gene Ontology	GO:0034063	2	11	0.00622177	0.11718	ATXN2|G3BP1
ATP-dependent microtubule motor activity, plus-end-directed	Gene Ontology	GO:0008574	2	11	0.00622177	0.11718	KIF5B|KIF1B
microtubule binding	Gene Ontology	GO:0008017	6	171	0.0062435	0.11718	KIF1B|CEP295|EML1|EML4|WHAMM|KIF5B
protein-containing complex	Gene Ontology	GO:0032991	7	229	0.00661942	0.121207	TJP1|RAB3GAP2|KMT2E|XPO6|MLLT10|RAD51|RABEP1
proteasome binding	Gene Ontology	GO:0070628	2	12	0.00721467	0.128824	PSME4|USP14
transcription corepressor activity	Gene Ontology	GO:0003714	5	125	0.00732064	0.128824	RCOR1|TCERG1|TBL1XR1|CREBBP|SIN3A
MyD88-dependent toll-like receptor signaling pathway	Gene Ontology	GO:0002755	2	13	0.00827411	0.138697	IRAK3|TNIP1
inclusion body	Gene Ontology	GO:0016234	2	13	0.00827411	0.138697	MT3|AGL
centrosome localization	Gene Ontology	GO:0051642	2	13	0.00827411	0.138697	KIF5B|SYNE2
protein kinase activity	Gene Ontology	GO:0004672	5	131	0.0088063	0.143766	IRAK3|EIF2AK2|STRADB|ULK4|BMP2K
dynein complex binding	Gene Ontology	GO:0070840	2	14	0.00939881	0.149828	PAFAH1B1|TPR
positive regulation of protein catabolic process	Gene Ontology	GO:0045732	3	45	0.0099706	0.157095	HUWE1|SMURF2|WWP1
DNA polymerase binding	Gene Ontology	GO:0070182	2	15	0.0105875	0.163023	RAD51|FANCD2
condensed chromosome	Gene Ontology	GO:0000793	2	15	0.0105875	0.163023	SMARCA5|FANCD2
actin cytoskeleton	Gene Ontology	GO:0015629	5	139	0.0110946	0.168913	ARHGAP21|DDX58|MYO1D|ACACA|TTC17
phagocytic vesicle	Gene Ontology	GO:0045335	3	48	0.0117647	0.17135	KIF5B|UVRAG|ABCA1
sensory perception of sound	Gene Ontology	GO:0007605	4	91	0.0118259	0.17135	TJP1|ATP8B1|NAV2|CDC14A
ATPase-coupled intramembrane lipid transporter activity	Gene Ontology	GO:0140326	2	16	0.0118388	0.17135	ATP8B1|ATP9B
myosin binding	Gene Ontology	GO:0017022	2	16	0.0118388	0.17135	TRPM7|VEZT
cytoplasmic vesicle	Gene Ontology	GO:0031410	5	144	0.0127141	0.17135	AMOTL1|USP6NL|USP14|KIF1B|ARRB1
DNA-binding transcription factor activity	Gene Ontology	GO:0003700	8	326	0.0129864	0.17135	NFAT5|NFATC3|HNF4G|RFX7|NPAS2|HNF1B|GLI3|SIN3A
regulation of gene expression	Gene Ontology	GO:0010468	5	145	0.0130561	0.17135	ZNF827|MAPK1|PRDM2|MAP3K4|ZNF407
MAPK cascade	Gene Ontology	GO:0000165	3	50	0.013057	0.17135	MAP4K3|MAPK1|MAP3K4
homologous chromosome pairing at meiosis	Gene Ontology	GO:0007129	2	17	0.0131516	0.17135	MLH1|FANCD2
double-strand break repair via nonhomologous end joining	Gene Ontology	GO:0006303	2	17	0.0131516	0.17135	XRCC5|MLH1
negative regulation of stress fiber assembly	Gene Ontology	GO:0051497	2	17	0.0131516	0.17135	TJP1|DLC1
regulation of mitotic spindle assembly	Gene Ontology	GO:1901673	2	17	0.0131516	0.17135	TPR|VPS4B
kinetochore	Gene Ontology	GO:0000776	3	51	0.0137324	0.173901	PAFAH1B1|TPR|SIN3A
cysteine-type endopeptidase inhibitor activity involved in apoptotic process	Gene Ontology	GO:0043027	2	18	0.0145246	0.174364	MT3|ARRB1
sarcoplasmic reticulum	Gene Ontology	GO:0016529	2	18	0.0145246	0.174364	SYNE2|ITPR1
protein targeting	Gene Ontology	GO:0006605	2	18	0.0145246	0.174364	ERBIN|TOMM20
protein C-terminus binding	Gene Ontology	GO:0008022	4	98	0.0150199	0.174364	TERF2|ATXN2|VPS4B|RAD51
double-stranded RNA binding	Gene Ontology	GO:0003725	3	53	0.0151419	0.174364	PRKRIP1|DDX58|EIF2AK2
trans-Golgi network	Gene Ontology	GO:0005802	4	99	0.0155163	0.174364	ATXN2|ATP8B1|GOLPH3L|ATP9B
endosome	Gene Ontology	GO:0005768	5	152	0.0156257	0.174364	LPAR1|UVRAG|ATP9B|ABCA1|RABEP1
mitotic spindle	Gene Ontology	GO:0072686	3	54	0.0158761	0.174364	EML1|TPR|EML4
biosynthetic process	Gene Ontology	GO:0009058	2	19	0.0159565	0.174364	PCYT1A|GOT2
positive regulation of defense response to virus by host	Gene Ontology	GO:0002230	2	19	0.0159565	0.174364	DDX58|SIN3A
3'-5'-exoribonuclease activity	Gene Ontology	GO:0000175	2	19	0.0159565	0.174364	PNPT1|DIS3L2
positive regulation of G2/M transition of mitotic cell cycle	Gene Ontology	GO:0010971	2	19	0.0159565	0.174364	VPS4B|SIN3A
cytokine production	Gene Ontology	GO:0001816	2	19	0.0159565	0.174364	NFAT5|NFATC3
Golgi stack	Gene Ontology	GO:0005795	2	19	0.0159565	0.174364	VRK1|MGAT4A
nuclear chromosome, telomeric region	Gene Ontology	GO:0000784	3	55	0.01663	0.176416	TERF2|XRCC5|RAD51
apical plasma membrane	Gene Ontology	GO:0016324	5	156	0.0172356	0.176416	AMOTL1|TRPM6|TJP1|ATP8B1|LMO7
ATP-dependent chromatin remodeling	Gene Ontology	GO:0043044	2	20	0.0174463	0.176416	SMARCC1|SMARCA5
phosphatidylcholine binding	Gene Ontology	GO:0031210	2	20	0.0174463	0.176416	PCYT1A|ABCA1
structural constituent of nuclear pore	Gene Ontology	GO:0017056	2	20	0.0174463	0.176416	NUP153|TPR
negative regulation of microtubule depolymerization	Gene Ontology	GO:0007026	2	20	0.0174463	0.176416	TTBK2|CAMSAP2
cellular response to gamma radiation	Gene Ontology	GO:0071480	2	20	0.0174463	0.176416	XRCC5|TLK2
telomeric DNA binding	Gene Ontology	GO:0042162	2	20	0.0174463	0.176416	SMG1|XRCC5
nucleosome binding	Gene Ontology	GO:0031491	2	20	0.0174463	0.176416	SMARCA5|MLLT10
actin cytoskeleton organization	Gene Ontology	GO:0030036	4	104	0.0181525	0.180522	FMNL2|AMOTL1|EHBP1|DLC1
transcription regulator complex	Gene Ontology	GO:0005667	5	160	0.0189518	0.180522	NFAT5|RCOR1|NFATC3|NPAS2|CREBBP
mitogen-activated protein kinase binding	Gene Ontology	GO:0051019	2	21	0.0189926	0.180522	TNIP1|TPR
response to bacterium	Gene Ontology	GO:0009617	3	58	0.0190106	0.180522	HERC6|MLH1|CCDC186
basement membrane	Gene Ontology	GO:0005604	3	58	0.0190106	0.180522	ATRNL1|NID2|COL5A1
hematopoietic progenitor cell differentiation	Gene Ontology	GO:0002244	3	58	0.0190106	0.180522	EML1|HERC6|SIN3A
RNA binding	Gene Ontology	GO:0003723	9	420	0.0190514	0.180522	API5|ZNF638|LARP4|RAVER2|PUS7|TNIP1|ATXN2|PAPOLA|DIS3L2
protein polyubiquitination	Gene Ontology	GO:0000209	4	107	0.0198598	0.184804	HUWE1|UBE3C|SMURF2|WWP1
actin filament binding	Gene Ontology	GO:0051015	5	163	0.0203103	0.184804	FMNL2|CACNB2|SYNE2|MYO1D|POF1B
polysome	Gene Ontology	GO:0005844	2	22	0.0205944	0.184804	NAA35|ATXN2
positive regulation of protein secretion	Gene Ontology	GO:0050714	2	22	0.0205944	0.184804	GOLPH3L|SEC24A
negative regulation of autophagy	Gene Ontology	GO:0010507	2	22	0.0205944	0.184804	MT3|SMG1
positive regulation of Rho protein signal transduction	Gene Ontology	GO:0035025	2	22	0.0205944	0.184804	LPAR1|ARRB1
response to toxic substance	Gene Ontology	GO:0009636	2	22	0.0205944	0.184804	TRPM6|WAPL
histone binding	Gene Ontology	GO:0042393	4	109	0.0210513	0.187661	MLLT10|SMARCC1|SMARCA5|PHC3
positive regulation of blood vessel endothelial cell migration	Gene Ontology	GO:0043536	2	23	0.0222505	0.193614	PRKCA|AMOTL1
cell-cell adhesion	Gene Ontology	GO:0098609	3	62	0.0224628	0.193614	ERBIN|TJP1|VEZT
intracellular protein transport	Gene Ontology	GO:0006886	6	229	0.0225764	0.193614	VPS26A|COG3|AP1G1|ARF1|SEC24A|USP6NL
proteasome-mediated ubiquitin-dependent protein catabolic process	Gene Ontology	GO:0043161	4	112	0.0229191	0.194096	HUWE1|WWP1|SMURF2|ARRB1
activation of MAPKK activity	Gene Ontology	GO:0000186	2	24	0.0239597	0.199174	EIF2AK2|MAP3K4
polyubiquitin modification-dependent protein binding	Gene Ontology	GO:0031593	2	24	0.0239597	0.199174	AGL|TNIP1
RNA polymerase II repressing transcription factor binding	Gene Ontology	GO:0001103	2	24	0.0239597	0.199174	TCERG1|SIN3A
nuclear envelope	Gene Ontology	GO:0005635	3	64	0.0243083	0.199623	PARP16|PAFAH1B1|LMO7
activation of GTPase activity	Gene Ontology	GO:0090630	3	65	0.0252609	0.206196	USP6NL|RALGAPA1|DOCK7
neurogenesis	Gene Ontology	GO:0022008	2	25	0.0257209	0.206224	NAV2|LPAR1
protein sumoylation	Gene Ontology	GO:0016925	2	25	0.0257209	0.206224	SAE1|PIAS1
COP9 signalosome	Gene Ontology	GO:0008180	2	25	0.0257209	0.206224	AMOTL1|DOCK7
regulation of cell migration	Gene Ontology	GO:0030334	3	66	0.0262333	0.208004	TTBK2|AMOTL1|DDX58
phosphatidylinositol binding	Gene Ontology	GO:0035091	3	67	0.0272256	0.208214	SBF2|ZCCHC2|ITPR1
release of sequestered calcium ion into cytosol	Gene Ontology	GO:0051209	2	26	0.0275331	0.208214	IBTK|ITPR1
histone acetyltransferase activity	Gene Ontology	GO:0004402	2	26	0.0275331	0.208214	KAT14|CREBBP
negative regulation of neuron projection development	Gene Ontology	GO:0010977	2	26	0.0275331	0.208214	EFNB2|LPAR1
negative regulation of MAP kinase activity	Gene Ontology	GO:0043407	2	26	0.0275331	0.208214	STK38|IRAK3
RNA phosphodiester bond hydrolysis, exonucleolytic	Gene Ontology	GO:0090503	2	26	0.0275331	0.208214	PNPT1|DIS3L2
cis-Golgi network	Gene Ontology	GO:0005801	2	26	0.0275331	0.208214	COG3|GOLGB1
axon guidance	Gene Ontology	GO:0007411	4	119	0.0276594	0.208214	EFNB2|GLI3|KIF5B|SEMA3F
Golgi membrane	Gene Ontology	GO:0000139	5	178	0.0280541	0.210019	ACBD3|GOLPH3L|HUWE1|SEC24A|WHAMM
positive regulation of protein import into nucleus	Gene Ontology	GO:0042307	2	27	0.0293951	0.218848	GLI3|TPR
fatty acid beta-oxidation	Gene Ontology	GO:0006635	2	29	0.0332645	0.220289	HADH|ACADM
endocytic recycling	Gene Ontology	GO:0032456	2	29	0.0332645	0.220289	DENND1B|LMTK2
cation channel activity	Gene Ontology	GO:0005261	2	30	0.0352697	0.220289	TRPM6|TRPM7
calcium ion transmembrane transport	Gene Ontology	GO:0070588	3	77	0.0382319	0.220289	CACNB2|ITPR1|TRPM7
endoplasmic reticulum to Golgi vesicle-mediated transport	Gene Ontology	GO:0006888	3	78	0.0394397	0.220289	COG3|SEC22A|WHAMM
cytoplasmic vesicle membrane	Gene Ontology	GO:0030659	2	33	0.0415552	0.220289	ITPR1|KIF1B
nucleotide binding	Gene Ontology	GO:0000166	2	33	0.0415552	0.220289	QRICH1|ADCY9
chromosome segregation	Gene Ontology	GO:0007059	2	34	0.043737	0.220289	UVRAG|TLK2
transcription repressor complex	Gene Ontology	GO:0017053	2	34	0.043737	0.220289	GLI3|SIN3A
positive regulation of protein ubiquitination	Gene Ontology	GO:0031398	2	34	0.043737	0.220289	NDFIP2|HUWE1
ribonucleoprotein complex	Gene Ontology	GO:1990904	3	82	0.0444623	0.220289	DDX58|G3BP1|SECISBP2
cytoplasmic microtubule organization	Gene Ontology	GO:0031122	2	35	0.0459606	0.220289	CAMSAP2|VPS4B
kinesin complex	Gene Ontology	GO:0005871	2	35	0.0459606	0.220289	KIF5B|KIF1B
damaged DNA binding	Gene Ontology	GO:0003684	2	35	0.0459606	0.220289	XRCC5|CREBBP
endocytic vesicle	Gene Ontology	GO:0030139	2	35	0.0459606	0.220289	LPAR1|RABEP1
response to virus	Gene Ontology	GO:0009615	2	35	0.0459606	0.220289	DDX58|EIF2AK2
microtubule organizing center	Gene Ontology	GO:0005815	2	35	0.0459606	0.220289	EHBP1|PAFAH1B1
positive regulation of transcription by RNA polymerase II	Gene Ontology	GO:0045944	13	818	0.0465337	0.220289	SMARCC1|NFAT5|DDX58|NFATC3|NPAS2|MLLT10|GLI3|TNIP1|ZNF827|ARRB1|ZEB1|CREBBP|SIN3A
ruffle membrane	Gene Ontology	GO:0032587	2	36	0.0482249	0.220289	DDX58|DLC1
endoplasmic reticulum unfolded protein response	Gene Ontology	GO:0030968	2	36	0.0482249	0.220289	PARP16|EIF2AK2
centrosome	Gene Ontology	GO:0005813	7	349	0.0486243	0.220289	CEP164|CAMSAP2|CEP295|UVRAG|CDC14A|VPS4B|HNF4G
ubiquitin protein ligase activity	Gene Ontology	GO:0061630	5	209	0.0493826	0.220289	RNF149|UBE3C|SMURF2|HUWE1|WWP1
protein ubiquitination	Gene Ontology	GO:0016567	6	278	0.0493866	0.220289	ARRB1|SMURF2|WWP1|HUWE1|HERC4|HERC6
Significantly enriched KEGG pathways of DE circRNA host genes between adhesive and non-adhesive group
Term	Database	ID	Input number	Background number	P-Value	Corrected P-Value	Input
Gap junction	KEGG PATHWAY	ssc04540	6	85	0.000204552	0.016304	ITPR1|PRKCA|ADCY9|TJP1|MAPK1|LPAR1
Lysine degradation	KEGG PATHWAY	ssc00310	5	58	0.000296068	0.0200586	EZH1|HADH|NSD3|KMT2E|PRDM2
Ubiquitin mediated proteolysis	KEGG PATHWAY	ssc04120	7	134	0.000352969	0.0217397	SMURF2|WWP1|UBE3C|HUWE1|SAE1|PIAS1|HERC4
Oxytocin signaling pathway	KEGG PATHWAY	ssc04921	7	148	0.000622604	0.0352776	NFATC3|PRKCA|CACNB2|ADCY9|MAPK1|PPP1R12A|ITPR1
Adherens junction	KEGG PATHWAY	ssc04520	5	69	0.000624843	0.0352776	SORBS1|MAPK1|TJP1|CREBBP|LMO7
Hedgehog signaling pathway	KEGG PATHWAY	ssc04340	4	44	0.00101241	0.0508079	GLI3|SMURF2|CSNK1G3|ARRB1
GnRH signaling pathway	KEGG PATHWAY	ssc04912	5	89	0.00183375	0.0653876	PRKCA|MAPK1|ITPR1|ADCY9|MAP3K4
Endocytosis	KEGG PATHWAY	ssc04144	8	238	0.00216548	0.0698625	EPS15|SMURF2|VPS26A|WWP1|KIF5B|VPS4B|ARRB1|ARF1
Parathyroid hormone synthesis, secretion and action	KEGG PATHWAY	ssc04928	5	104	0.00349079	0.100812	PRKCA|MAPK1|ITPR1|ADCY9|ARRB1
Long-term potentiation	KEGG PATHWAY	ssc04720	4	64	0.00366903	0.100812	PRKCA|MAPK1|ITPR1|CREBBP
MAPK signaling pathway	KEGG PATHWAY	ssc04010	8	286	0.00631301	0.11718	MAP4K3|NFATC3|PRKCA|CACNB2|MKNK1|MAP3K4|MAPK1|ARRB1
Kaposi sarcoma-associated herpesvirus infection	KEGG PATHWAY	ssc05167	6	177	0.00730828	0.128824	NFATC3|EIF2AK2|IL6ST|MAPK1|ITPR1|CREBBP
Axon guidance	KEGG PATHWAY	ssc04360	6	182	0.00829109	0.138697	EFNB2|NFATC3|SEMA3F|PRKCA|BMPR1B|MAPK1
Vascular smooth muscle contraction	KEGG PATHWAY	ssc04270	5	130	0.00854537	0.141207	PRKCA|MAPK1|ITPR1|PPP1R12A|ADCY9
Pathways in cancer	KEGG PATHWAY	ssc05200	11	506	0.00915117	0.147617	MLH1|PRKCA|ADCY9|EML4|IL6ST|GLI3|MAPK1|TPR|RAD51|LPAR1|CREBBP
TGF-beta signaling pathway	KEGG PATHWAY	ssc04350	4	92	0.0122526	0.17135	MAPK1|BMPR1B|SMURF2|CREBBP
Fanconi anemia pathway	KEGG PATHWAY	ssc03460	3	49	0.0124012	0.17135	RAD51|FANCD2|MLH1
2-Oxocarboxylic acid metabolism	KEGG PATHWAY	ssc01210	2	17	0.0131516	0.17135	GOT2|IDH1
Phospholipase D signaling pathway	KEGG PATHWAY	ssc04072	5	146	0.0134043	0.17298	PRKCA|MAPK1|ARF1|LPAR1|ADCY9
Circadian entrainment	KEGG PATHWAY	ssc04713	4	95	0.0135915	0.17374	PRKCA|MAPK1|ITPR1|ADCY9
Influenza A	KEGG PATHWAY	ssc05164	5	150	0.0148598	0.174364	PRKCA|MAPK1|DDX58|EIF2AK2|CREBBP
Melanogenesis	KEGG PATHWAY	ssc04916	4	99	0.0155163	0.174364	PRKCA|MAPK1|ADCY9|CREBBP
Pyrimidine metabolism	KEGG PATHWAY	ssc00240	3	54	0.0158761	0.174364	CMPK1|ENTPD5|NT5C2
Hepatitis B	KEGG PATHWAY	ssc05161	5	156	0.0172356	0.176416	PRKCA|MAPK1|DDX58|NFATC3|CREBBP
Fatty acid metabolism	KEGG PATHWAY	ssc01212	3	57	0.0181972	0.180522	HADH|ACACA|ACADM
Long-term depression	KEGG PATHWAY	ssc04730	3	58	0.0190106	0.180522	PRKCA|MAPK1|ITPR1
HIF-1 signaling pathway	KEGG PATHWAY	ssc04066	4	108	0.0204502	0.184804	PRKCA|MAPK1|MKNK1|CREBBP
Glutamatergic synapse	KEGG PATHWAY	ssc04724	4	110	0.0216631	0.191853	PRKCA|MAPK1|ITPR1|ADCY9
cGMP-PKG signaling pathway	KEGG PATHWAY	ssc04022	5	167	0.0222186	0.193614	MAPK1|NFATC3|PPP1R12A|ITPR1|ADCY9
Cortisol synthesis and secretion	KEGG PATHWAY	ssc04927	3	62	0.0224628	0.193614	ITPR1|ADCY9|PBX1
Cholinergic synapse	KEGG PATHWAY	ssc04725	4	112	0.0229191	0.194096	PRKCA|MAPK1|ITPR1|ADCY9
Non-small cell lung cancer	KEGG PATHWAY	ssc05223	3	64	0.0243083	0.199623	PRKCA|MAPK1|EML4
Thyroid hormone signaling pathway	KEGG PATHWAY	ssc04919	4	117	0.02625	0.208004	PRKCA|MAPK1|CREBBP|SIN3A
Maturity onset diabetes of the young	KEGG PATHWAY	ssc04950	2	26	0.0275331	0.208214	HNF1B|HNF4G
Platelet activation	KEGG PATHWAY	ssc04611	4	122	0.0298568	0.220289	MAPK1|ITPR1|PPP1R12A|ADCY9
Viral carcinogenesis	KEGG PATHWAY	ssc05203	5	183	0.0309994	0.220289	MAPK1|GTF2E2|EIF2AK2|CREBBP|IL6ST
Thyroid hormone synthesis	KEGG PATHWAY	ssc04918	3	71	0.0313927	0.220289	PRKCA|ITPR1|ADCY9
Gastric acid secretion	KEGG PATHWAY	ssc04971	3	72	0.0324837	0.220289	PRKCA|ITPR1|ADCY9
Autophagy - animal	KEGG PATHWAY	ssc04140	4	128	0.0345535	0.220289	ULK2|MAPK1|ITPR1|UVRAG
Relaxin signaling pathway	KEGG PATHWAY	ssc04926	4	129	0.0353756	0.220289	PRKCA|MAPK1|ADCY9|ARRB1
Salivary secretion	KEGG PATHWAY	ssc04970	3	75	0.0358743	0.220289	PRKCA|ITPR1|ADCY9
Insulin signaling pathway	KEGG PATHWAY	ssc04910	4	135	0.0405455	0.220289	SORBS1|MAPK1|MKNK1|ACACA
Human immunodeficiency virus 1 infection	KEGG PATHWAY	ssc05170	5	204	0.0454411	0.220289	PRKCA|AP1G1|NFATC3|ITPR1|MAPK1
Adrenergic signaling in cardiomyocytes	KEGG PATHWAY	ssc04261	4	143	0.0480712	0.220289	PRKCA|CACNB2|MAPK1|ADCY9
Thyroid cancer	KEGG PATHWAY	ssc05216	2	36	0.0482249	0.220289	MAPK1|TPR
Protein digestion and absorption	KEGG PATHWAY	ssc04974	3	86	0.0497869	0.220289	COL5A1|MEP1A|COL12A1

## Sheet: Supplementary Table S5
Table S5. Predicted DE circRNA's miRNA binding sites
miRNA	circRNA	sc>150	en<-10
>ssc-let-7a	1:115734903|115820705	158	-15.48
>ssc-let-7a	10:42063616|42079536	154	-20.48
>ssc-let-7a	10:42646861|42647382	153	-16.69
>ssc-let-7a	11:4140485|4158317	155	-19.22
>ssc-let-7a	14:112686013|112714985	154	-13.96
>ssc-let-7a	15:66664434|66676992	154	-24.12
>ssc-let-7a	3:18826737|18830614	155	-15.77
>ssc-let-7a	5:77049090|77058522	156	-18.2
>ssc-let-7a	6:17617547|17627449	150	-17.02
>ssc-let-7a	7:64302845|64327181	156	-16.86
>ssc-let-7a	AEMK02000258.1:102954|118101	158	-20.72
>ssc-let-7a	AEMK02000258.1:102954|118101	152	-19.75
>ssc-let-7a	7:96906324|96910888	152	-16.36
>ssc-let-7c	1:115734903|115820705	154	-15.03
>ssc-let-7c	10:42063616|42079536	157	-23.88
>ssc-let-7c	11:4140485|4158317	158	-21.81
>ssc-let-7c	14:112686013|112714985	151	-13.96
>ssc-let-7c	15:66664434|66676992	150	-21.28
>ssc-let-7c	3:18826737|18830614	161	-20.92
>ssc-let-7c	5:77049090|77058522	156	-23.19
>ssc-let-7c	6:17617547|17627449	150	-18.44
>ssc-let-7c	7:64302845|64327181	161	-23.85
>ssc-let-7c	AEMK02000258.1:102954|118101	158	-22.99
>ssc-let-7c	AEMK02000258.1:102954|118101	152	-18.9
>ssc-let-7c	7:96906324|96910888	152	-16.26
>ssc-let-7d-5p	1:115734903|115820705	150	-15.62
>ssc-let-7d-5p	10:42063616|42079536	154	-20.39
>ssc-let-7d-5p	10:42646861|42647382	157	-18.94
>ssc-let-7d-5p	11:4140485|4158317	155	-16.64
>ssc-let-7d-5p	13:31682729|31699415	153	-20.33
>ssc-let-7d-5p	14:112686013|112714985	154	-14.65
>ssc-let-7d-5p	15:71385537|71394484	150	-15.22
>ssc-let-7d-5p	3:18826737|18830614	159	-18.5
>ssc-let-7d-5p	5:77049090|77058522	154	-15.89
>ssc-let-7d-5p	6:17617547|17627449	154	-19.52
>ssc-let-7d-5p	7:64302845|64327181	151	-18.23
>ssc-let-7d-5p	AEMK02000258.1:102954|118101	157	-18.26
>ssc-let-7d-5p	AEMK02000258.1:102954|118101	155	-24.3
>ssc-let-7e	1:115734903|115820705	158	-15.48
>ssc-let-7e	10:42063616|42079536	150	-18.58
>ssc-let-7e	14:112686013|112714985	154	-13.96
>ssc-let-7e	14:112686013|112714985	152	-18.99
>ssc-let-7e	15:66664434|66676992	154	-24.9
>ssc-let-7e	15:71385537|71394484	153	-17.1
>ssc-let-7e	3:18826737|18830614	159	-19.81
>ssc-let-7e	5:77049090|77058522	152	-16.12
>ssc-let-7e	5:77049090|77058522	150	-19.27
>ssc-let-7e	6:17617547|17627449	158	-20.79
>ssc-let-7e	7:64302845|64327181	152	-14.78
>ssc-let-7e	AEMK02000258.1:102954|118101	158	-20.72
>ssc-let-7e	AEMK02000258.1:102954|118101	156	-23.79
>ssc-let-7e	7:96906324|96910888	152	-18.74
>ssc-let-7f-3p	1:121217310|121230821	165	-10.67
>ssc-let-7f-3p	1:121217310|121230821	150	-12.28
>ssc-let-7f-3p	14:50139933|50158793	153	-11.49
>ssc-let-7f-3p	6:149787537|149821093	162	-11.03
>ssc-let-7f-3p	7:117977699|117992066	158	-15.95
>ssc-let-7f-5p	1:115734903|115820705	158	-14.38
>ssc-let-7f-5p	13:31682729|31699415	153	-16.59
>ssc-let-7f-5p	14:112686013|112714985	154	-12.71
>ssc-let-7f-5p	15:66664434|66676992	154	-24.12
>ssc-let-7f-5p	15:71385537|71394484	150	-13.27
>ssc-let-7f-5p	6:17617547|17627449	150	-15.97
>ssc-let-7f-5p	7:64302845|64327181	160	-16.72
>ssc-let-7f-5p	AEMK02000258.1:102954|118101	154	-15.07
>ssc-let-7f-5p	AEMK02000258.1:102954|118101	151	-21.5
>ssc-let-7f-5p	7:96906324|96910888	152	-15.31
>ssc-let-7g	1:115734903|115820705	158	-18.06
>ssc-let-7g	10:42646861|42647382	152	-16.33
>ssc-let-7g	11:4140485|4158317	152	-18.29
>ssc-let-7g	14:112686013|112714985	158	-16.03
>ssc-let-7g	15:66664434|66676992	166	-27.56
>ssc-let-7g	2:147804661|147826714	153	-17.69
>ssc-let-7g	3:18826737|18830614	155	-19.46
>ssc-let-7g	6:17617547|17627449	154	-16.46
>ssc-let-7g	7:42294836|42311027	155	-23.97
>ssc-let-7g	7:64302845|64327181	152	-16.57
>ssc-let-7g	AEMK02000258.1:102954|118101	155	-18.85
>ssc-let-7g	4:39934333|39947459	154	-15.59
>ssc-let-7g	7:96906324|96910888	155	-15.62
>ssc-let-7i-3p	5:101568269|101595923	173	-29.12
>ssc-let-7i-5p	1:115734903|115820705	158	-17.18
>ssc-let-7i-5p	11:4140485|4158317	153	-17.42
>ssc-let-7i-5p	14:112686013|112714985	153	-16.03
>ssc-let-7i-5p	15:66664434|66676992	152	-24.75
>ssc-let-7i-5p	2:147804661|147826714	155	-17.77
>ssc-let-7i-5p	3:18826737|18830614	155	-19.37
>ssc-let-7i-5p	5:77049090|77058522	153	-20.04
>ssc-let-7i-5p	7:64302845|64327181	157	-19.81
>ssc-let-7i-5p	AEMK02000258.1:102954|118101	155	-18.56
>ssc-let-7i-5p	7:96906324|96910888	151	-15.94
>ssc-miR-1	1:149478221|149488620	154	-13.88
>ssc-miR-1	1:216354670|216355572	155	-12.55
>ssc-miR-1	1:263873074|263932949	152	-15.07
>ssc-miR-1	14:71228077|71239477	158	-16.72
>ssc-miR-1	14:112686013|112714985	155	-15.83
>ssc-miR-1	4:50473240|50486463	153	-14.56
>ssc-miR-1	5:41729704|41735315	153	-12.87
>ssc-miR-1	6:73137415|73172671	158	-15.8
>ssc-miR-101	1:121217310|121230821	155	-11.13
>ssc-miR-101	1:121217310|121230821	151	-15.68
>ssc-miR-101	10:10799234|10818538	153	-16.35
>ssc-miR-101	13:30445478|30458124	157	-19.37
>ssc-miR-101	3:26701499|26701952	152	-15.09
>ssc-miR-101	3:111766033|111768919	152	-16.03
>ssc-miR-101	4:50473240|50486463	155	-13.74
>ssc-miR-101	4:50473240|50486463	155	-16.86
>ssc-miR-101	6:28711467|28767831	154	-17.97
>ssc-miR-101	6:73137415|73172671	151	-13.59
>ssc-miR-103	1:149478221|149488620	151	-17.49
>ssc-miR-103	10:20438111|20492148	169	-27.28
>ssc-miR-103	10:20438111|20492148	151	-20.43
>ssc-miR-103	10:42063616|42079536	150	-12.34
>ssc-miR-103	14:919880|935525	157	-20.65
>ssc-miR-103	14:112686013|112714985	156	-18.5
>ssc-miR-103	14:112686013|112714985	156	-22.69
>ssc-miR-103	14:125438861|125470656	152	-15.34
>ssc-miR-103	3:59423230|59425872	153	-14.96
>ssc-miR-103	3:113127816|113148454	161	-24.45
>ssc-miR-103	5:101568269|101595923	150	-14.98
>ssc-miR-103	6:28711467|28767831	155	-17.65
>ssc-miR-103	6:73137415|73172671	155	-19.42
>ssc-miR-103	6:73137415|73172671	151	-17.72
>ssc-miR-103	7:58196071|58230971	158	-22.22
>ssc-miR-103	7:58944925|58947176	150	-19.14
>ssc-miR-103	8:78370924|78381727	165	-19.78
>ssc-miR-103	AEMK02000258.1:102954|118101	153	-19.77
>ssc-miR-103	X:46401350|46410119	157	-18.03
>ssc-miR-103	7:96906324|96910888	152	-19.66
>ssc-miR-10382	1:194001520|194011399	158	-28.37
>ssc-miR-10382	6:73137415|73172671	166	-31.67
>ssc-miR-10382	6:73137415|73172671	165	-31.74
>ssc-miR-10382	6:73137415|73172671	157	-27.72
>ssc-miR-10382	6:73137415|73172671	150	-24.85
>ssc-miR-10382	9:26904866|26905802	166	-28.62
>ssc-miR-10383	1:181739654|181743674	176	-30.28
>ssc-miR-10383	10:10799234|10818538	170	-28.77
>ssc-miR-10383	10:20438111|20492148	154	-24.2
>ssc-miR-10383	10:20438111|20492148	154	-19.77
>ssc-miR-10383	10:42063616|42079536	163	-29.9
>ssc-miR-10383	13:30487786|30564659	161	-27.07
>ssc-miR-10383	14:112686013|112714985	150	-21.07
>ssc-miR-10383	14:112686013|112714985	150	-23.7
>ssc-miR-10383	14:114073193|114083444	160	-24.24
>ssc-miR-10383	18:1589912|1599809	150	-26.14
>ssc-miR-10383	2:102600361|102607285	155	-27.1
>ssc-miR-10383	2:147804661|147826714	158	-19.52
>ssc-miR-10383	4:42965495|42976330	153	-22.8
>ssc-miR-10383	4:50473240|50486463	158	-21.52
>ssc-miR-10383	5:77049090|77058522	153	-18.46
>ssc-miR-10383	6:73137415|73172671	162	-24.65
>ssc-miR-10383	6:73137415|73172671	155	-21.9
>ssc-miR-10383	7:58944925|58947176	156	-22.93
>ssc-miR-10383	AEMK02000258.1:102954|118101	170	-26.05
>ssc-miR-10383	4:39934333|39947459	158	-25.93
>ssc-miR-10383	9:38501090|38504234	152	-22.48
>ssc-miR-10384	1:251874674|251908862	153	-24.61
>ssc-miR-10384	10:10799234|10818538	150	-19.26
>ssc-miR-10384	10:20438111|20492148	167	-23.76
>ssc-miR-10384	11:4140485|4158317	156	-29.15
>ssc-miR-10384	14:112686013|112714985	160	-25.66
>ssc-miR-10384	14:112686013|112714985	159	-20.25
>ssc-miR-10384	15:74631515|74634961	150	-20.11
>ssc-miR-10384	4:85892566|85915590	151	-22.69
>ssc-miR-10384	4:85892566|85922913	151	-22.69
>ssc-miR-10384	9:44732989|44736341	167	-23.76
>ssc-miR-10384	9:44732989|44736341	154	-28.17
>ssc-miR-10384	AEMK02000258.1:102954|118101	161	-25.38
>ssc-miR-10384	AEMK02000258.1:102954|118101	155	-22.22
>ssc-miR-10384	AEMK02000452.1:1447480|1456508	160	-25.9
>ssc-miR-10384	6:1434335|1442347	157	-23.42
>ssc-miR-10384	9:67740703|67756375	160	-25.66
>ssc-miR-10386	10:20438111|20492148	151	-16.16
>ssc-miR-10386	6:73137415|73172671	156	-32.87
>ssc-miR-10386	9:26147388|26150883	151	-19.61
>ssc-miR-10386	9:67740703|67756375	151	-16
>ssc-miR-10387	1:121217310|121230821	160	-13.53
>ssc-miR-10387	1:163480971|163492308	156	-15.42
>ssc-miR-10387	10:42063616|42079536	154	-14.54
>ssc-miR-10387	13:137224796|137240863	153	-20.85
>ssc-miR-10387	2:102600361|102607285	150	-16.77
>ssc-miR-10387	4:50473240|50486463	159	-21.39
>ssc-miR-10387	5:77049090|77058522	151	-18.17
>ssc-miR-10387	4:39934333|39947459	156	-16.89
>ssc-miR-10387	9:39689378|39694107	151	-18.75
>ssc-miR-10388	1:149478221|149488620	151	-13.42
>ssc-miR-10388	1:163480971|163492308	155	-15.4
>ssc-miR-10388	1:180153286|180156210	160	-18.09
>ssc-miR-10388	10:20438111|20492148	154	-14.8
>ssc-miR-10388	10:42063616|42079536	168	-20.08
>ssc-miR-10388	15:75945282|75966933	165	-19.67
>ssc-miR-10388	16:35116170|35123287	159	-20.83
>ssc-miR-10388	4:50433434|50462793	158	-18.83
>ssc-miR-10388	4:85892566|85922913	157	-16.41
>ssc-miR-10388	4:85892566|85922913	157	-16.41
>ssc-miR-10388	5:77049090|77058522	150	-18.08
>ssc-miR-10388	6:17352018|17363483	154	-17.47
>ssc-miR-10388	6:73137415|73172671	153	-14.47
>ssc-miR-10388	7:117718801|117728559	168	-21.11
>ssc-miR-10388	8:138729748|138744340	153	-17.57
>ssc-miR-10388	9:36303459|36306494	159	-23.75
>ssc-miR-10388	AEMK02000452.1:1447480|1456508	152	-16.69
>ssc-miR-10388	7:117728052|117728559	168	-21.11
>ssc-miR-10388	7:96906324|96910888	161	-24.62
>ssc-miR-10389	1:641934|653683	150	-20.52
>ssc-miR-10389	1:121217310|121230821	157	-20.12
>ssc-miR-10389	1:149478221|149488620	161	-21.72
>ssc-miR-10389	1:149478221|149488620	154	-21.9
>ssc-miR-10389	10:10799234|10818538	154	-17.32
>ssc-miR-10389	10:10799234|10818538	152	-17.01
>ssc-miR-10389	10:10799234|10818538	150	-19.3
>ssc-miR-10389	10:20438111|20492148	152	-20.62
>ssc-miR-10389	10:20438111|20492148	150	-15.65
>ssc-miR-10389	10:42646861|42647382	156	-17.59
>ssc-miR-10389	12:59827745|59839936	160	-20.37
>ssc-miR-10389	13:133840281|133846082	154	-16.27
>ssc-miR-10389	13:197174624|197177241	151	-18.5
>ssc-miR-10389	13:200020688|200023406	162	-22.94
>ssc-miR-10389	15:48175645|48195196	154	-17.33
>ssc-miR-10389	16:44515801|44525240	158	-20.53
>ssc-miR-10389	2:136907206|136937721	152	-19.81
>ssc-miR-10389	5:77049090|77058522	169	-24.98
>ssc-miR-10389	6:73137415|73172671	152	-16.77
>ssc-miR-10389	6:73137415|73172671	151	-14.54
>ssc-miR-10389	AEMK02000452.1:1447480|1456508	156	-23.89
>ssc-miR-10389	18:40675472|40687168	150	-21.44
>ssc-miR-10389	2:136907217|136929529	152	-19.81
>ssc-miR-10390	10:10799234|10818538	150	-11.42
>ssc-miR-10390	10:42063616|42079536	152	-14.14
>ssc-miR-10390	2:102600361|102607285	153	-19.16
>ssc-miR-10390	6:73137415|73172671	151	-15.88
>ssc-miR-10391	1:6900700|6902240	153	-16.49
>ssc-miR-10391	10:10799234|10818538	155	-23.54
>ssc-miR-10391	10:10799234|10818538	152	-16.04
>ssc-miR-10391	10:20438111|20492148	154	-15.49
>ssc-miR-10391	10:20438111|20492148	153	-15.72
>ssc-miR-10391	10:20438111|20492148	150	-16.71
>ssc-miR-10391	10:42063616|42079536	155	-15.54
>ssc-miR-10391	10:42063616|42079536	151	-15.61
>ssc-miR-10391	10:42063616|42079536	150	-17.21
>ssc-miR-10391	10:42063616|42079536	150	-13.69
>ssc-miR-10391	14:112686013|112714985	157	-20.06
>ssc-miR-10391	14:112686013|112714985	155	-18.24
>ssc-miR-10391	18:10411419|10420695	156	-15.77
>ssc-miR-10391	2:147804661|147826714	150	-14.28
>ssc-miR-10391	4:118211129|118230068	151	-13.05
>ssc-miR-10391	6:73137415|73172671	155	-13.14
>ssc-miR-10391	6:73137415|73172671	153	-18.27
>ssc-miR-10391	6:73137415|73172671	150	-20.01
>ssc-miR-10391	6:73137415|73172671	150	-25.7
>ssc-miR-10391	9:44732989|44736341	151	-15.57
>ssc-miR-10391	9:44732989|44736341	150	-14.94
>ssc-miR-10391	10:60368407|60376785	155	-20.14
>ssc-miR-10391	4:39934333|39947459	153	-13.84
>ssc-miR-10391	9:67740703|67756375	155	-16.97
>ssc-miR-10391	9:67740703|67756375	153	-21.22
>ssc-miR-10391	9:67740703|67756375	152	-15.47
>ssc-miR-10391	9:67740703|67756375	151	-14.12
>ssc-miR-105-1	1:121217310|121230821	166	-15.88
>ssc-miR-105-1	1:130625416|130628238	153	-12.92
>ssc-miR-105-1	10:20438111|20492148	151	-17.6
>ssc-miR-105-1	10:42063616|42079536	160	-22.33
>ssc-miR-105-1	10:42063616|42079536	150	-15.9
>ssc-miR-105-1	14:112686013|112714985	156	-17.75
>ssc-miR-105-1	4:108997589|108997979	150	-12.84
>ssc-miR-105-1	6:73137415|73172671	153	-12.34
>ssc-miR-105-1	AEMK02000452.1:1447480|1456508	162	-19.32
>ssc-miR-105-2	1:121217310|121230821	166	-14.02
>ssc-miR-105-2	1:130625416|130628238	153	-12.72
>ssc-miR-105-2	10:20438111|20492148	151	-13.89
>ssc-miR-105-2	10:42063616|42079536	160	-23.2
>ssc-miR-105-2	10:42063616|42079536	150	-14.48
>ssc-miR-105-2	14:112686013|112714985	156	-16.79
>ssc-miR-105-2	4:108997589|108997979	150	-12.84
>ssc-miR-105-2	6:73137415|73172671	153	-12.34
>ssc-miR-105-2	AEMK02000452.1:1447480|1456508	162	-19.32
>ssc-miR-106a	1:121217310|121230821	152	-15.78
>ssc-miR-106a	1:181739654|181743674	158	-17.47
>ssc-miR-106a	1:216354670|216355572	153	-11.64
>ssc-miR-106a	10:10799234|10818538	153	-13.82
>ssc-miR-106a	10:20438111|20492148	153	-16.08
>ssc-miR-106a	10:42646861|42647382	150	-12.77
>ssc-miR-106a	12:51619119|51629888	162	-19.82
>ssc-miR-106a	13:77581955|77621218	150	-16.65
>ssc-miR-106a	14:112686013|112714985	169	-24.08
>ssc-miR-106a	14:112686013|112714985	152	-13.62
>ssc-miR-106a	14:112686013|112714985	151	-15.63
>ssc-miR-106a	16:71254368|71255339	151	-14.93
>ssc-miR-106a	6:28711467|28767831	164	-21.08
>ssc-miR-106a	7:43609181|43620359	161	-20.36
>ssc-miR-106a	7:93107459|93126682	155	-17.29
>ssc-miR-106a	8:31024321|31025401	172	-26.87
>ssc-miR-106a	X:28270770|28282679	150	-16.99
>ssc-miR-106a	X:46401350|46410119	151	-10.28
>ssc-miR-106a	9:67740703|67756375	154	-13.41
>ssc-miR-107	1:149478221|149488620	151	-15.76
>ssc-miR-107	10:20438111|20492148	169	-28.73
>ssc-miR-107	10:20438111|20492148	151	-20.15
>ssc-miR-107	10:42063616|42079536	150	-13.71
>ssc-miR-107	14:919880|935525	157	-20.53
>ssc-miR-107	14:112686013|112714985	156	-18.31
>ssc-miR-107	14:112686013|112714985	156	-22.5
>ssc-miR-107	14:125438861|125470656	152	-11.27
>ssc-miR-107	3:59423230|59425872	153	-14.96
>ssc-miR-107	3:113127816|113148454	161	-20.62
>ssc-miR-107	5:101568269|101595923	150	-14.98
>ssc-miR-107	6:28711467|28767831	155	-17.65
>ssc-miR-107	6:73137415|73172671	155	-19.42
>ssc-miR-107	6:73137415|73172671	151	-17.6
>ssc-miR-107	7:58196071|58230971	158	-20.97
>ssc-miR-107	7:58944925|58947176	150	-22.81
>ssc-miR-107	8:78370924|78381727	165	-19.78
>ssc-miR-107	AEMK02000258.1:102954|118101	153	-19.58
>ssc-miR-107	X:46401350|46410119	157	-18.03
>ssc-miR-107	7:96906324|96910888	152	-21.13
>ssc-miR-10a-3p	13:65823806|65830407	153	-11.85
>ssc-miR-10a-3p	9:104937948|104965029	153	-15.86
>ssc-miR-10a-5p	10:20438111|20492148	171	-22.53
>ssc-miR-10a-5p	10:20438111|20492148	153	-17.81
>ssc-miR-10a-5p	13:65823806|65830407	151	-11.77
>ssc-miR-10a-5p	14:112686013|112714985	160	-15.4
>ssc-miR-10a-5p	15:106414678|106463004	155	-17.5
>ssc-miR-10a-5p	1:158249937|158258256	158	-16.99
>ssc-miR-10a-5p	1:273972338|273979720	151	-19.87
>ssc-miR-10a-5p	18:40675472|40687168	160	-16.72
>ssc-miR-10a-5p	7:96906324|96910888	165	-21.32
>ssc-miR-10b	10:20438111|20492148	163	-20.67
>ssc-miR-10b	10:20438111|20492148	161	-18.76
>ssc-miR-10b	14:112686013|112714985	152	-14.95
>ssc-miR-10b	15:106414678|106463004	150	-17.5
>ssc-miR-10b	1:158249937|158258256	150	-16.99
>ssc-miR-10b	1:273972338|273979720	151	-19.87
>ssc-miR-10b	18:40675472|40687168	152	-16.72
>ssc-miR-10b	7:96906324|96910888	163	-20.64
>ssc-miR-122-3p	10:20438111|20492148	155	-13.89
>ssc-miR-122-3p	3:38281613|38288061	150	-13.29
>ssc-miR-122-3p	4:50473240|50486463	150	-11.58
>ssc-miR-122-3p	5:77049090|77058522	151	-15.14
>ssc-miR-122-3p	8:82646236|82654959	155	-12.27
>ssc-miR-1224	10:20438111|20492148	159	-24.07
>ssc-miR-1224	13:30487786|30564659	164	-27
>ssc-miR-1224	13:197174624|197177241	151	-22.82
>ssc-miR-1224	14:112686013|112714985	150	-15.64
>ssc-miR-1224	3:38281613|38288061	150	-16.12
>ssc-miR-1224	3:53042582|53055099	151	-23.86
>ssc-miR-1224	5:77049090|77058522	152	-23.02
>ssc-miR-1224	5:77049090|77058522	150	-21.36
>ssc-miR-1224	6:73137415|73172671	159	-27.17
>ssc-miR-1224	6:73137415|73172671	157	-28.83
>ssc-miR-1224	6:73137415|73172671	152	-16.81
>ssc-miR-1224	6:73137415|73172671	151	-22.06
>ssc-miR-1224	AEMK02000258.1:102954|118101	152	-18.24
>ssc-miR-1224	AEMK02000258.1:102954|118101	151	-22.34
>ssc-miR-1224	4:39934333|39947459	163	-26.37
>ssc-miR-1224	4:39934333|39947459	156	-29.25
>ssc-miR-1224	9:67740703|67756375	151	-26.89
>ssc-miR-122-5p	1:131098976|131104224	166	-20.6
>ssc-miR-122-5p	1:149478221|149488620	153	-18.97
>ssc-miR-122-5p	10:20438111|20492148	152	-18.47
>ssc-miR-122-5p	10:53103969|53169782	152	-16.56
>ssc-miR-122-5p	14:112686013|112714985	150	-19.54
>ssc-miR-122-5p	4:50473240|50486463	163	-21.12
>ssc-miR-122-5p	6:73137415|73172671	151	-21.3
>ssc-miR-122-5p	7:58196071|58230971	156	-19.99
>ssc-miR-1249	10:10799234|10818538	152	-21.36
>ssc-miR-1249	10:20438111|20492148	172	-34.89
>ssc-miR-1249	10:20438111|20492148	162	-24.61
>ssc-miR-124a	10:20438111|20492148	155	-16.86
>ssc-miR-124a	13:137224796|137240863	150	-20.31
>ssc-miR-124a	14:112686013|112714985	150	-11.49
>ssc-miR-124a	5:41729704|41735315	155	-21.15
>ssc-miR-124a	6:17352018|17363483	150	-15.68
>ssc-miR-124a	6:73137415|73172671	164	-19.71
>ssc-miR-124a	9:127531516|127537993	155	-18.23
>ssc-miR-124a	X:59511319|59513455	152	-21.44
>ssc-miR-125a	10:20438111|20492148	155	-22.92
>ssc-miR-125a	10:20438111|20492148	151	-24.11
>ssc-miR-125a	10:42063616|42079536	155	-23.39
>ssc-miR-125a	15:106414678|106463004	151	-17.1
>ssc-miR-125a	4:118211129|118230068	155	-23.24
>ssc-miR-125a	5:77049090|77058522	164	-26.02
>ssc-miR-125a	6:73137415|73172671	161	-22.98
>ssc-miR-125a	6:73137415|73172671	152	-21.76
>ssc-miR-125a	6:73137415|73172671	150	-16.68
>ssc-miR-125a	7:117718801|117728559	156	-19.86
>ssc-miR-125a	7:117718801|117728559	151	-20.13
>ssc-miR-125a	8:113967111|113974918	151	-18.97
>ssc-miR-125a	9:44732989|44736341	164	-28.2
>ssc-miR-125a	AEMK02000258.1:102954|118101	165	-20.3
>ssc-miR-125a	14:32698567|32701663	152	-20.26
>ssc-miR-125a	15:59162535|59173884	150	-20.63
>ssc-miR-125a	7:117728052|117728559	151	-20.13
>ssc-miR-125b	10:20438111|20492148	155	-20.04
>ssc-miR-125b	10:42063616|42079536	152	-23.88
>ssc-miR-125b	15:106414678|106463004	151	-18.53
>ssc-miR-125b	4:118211129|118230068	160	-19.36
>ssc-miR-125b	5:77049090|77058522	158	-25.23
>ssc-miR-125b	6:73137415|73172671	156	-21.05
>ssc-miR-125b	7:117718801|117728559	154	-21.13
>ssc-miR-125b	9:44732989|44736341	160	-25.23
>ssc-miR-125b	AEMK02000258.1:102954|118101	155	-18.09
>ssc-miR-125b	15:59162535|59173884	152	-19.11
>ssc-miR-126-3p	6:14769100|14783640	150	-19.17
>ssc-miR-126-5p	1:121217310|121230821	170	-12.83
>ssc-miR-126-5p	10:20438111|20492148	166	-14.13
>ssc-miR-126-5p	10:20438111|20492148	154	-10.66
>ssc-miR-126-5p	10:42063616|42079536	152	-13.28
>ssc-miR-126-5p	10:42063616|42079536	151	-10.65
>ssc-miR-126-5p	13:30487786|30564659	154	-11.7
>ssc-miR-126-5p	14:112686013|112714985	154	-11.51
>ssc-miR-126-5p	15:106414678|106463004	161	-12.66
>ssc-miR-126-5p	2:47485144|47494398	152	-10.36
>ssc-miR-126-5p	4:50473240|50486463	164	-11.81
>ssc-miR-126-5p	6:28711467|28767831	163	-16.53
>ssc-miR-126-5p	6:73137415|73172671	152	-11.9
>ssc-miR-126-5p	7:58196071|58230971	158	-11.66
>ssc-miR-126-5p	AEMK02000258.1:102954|118101	161	-19.08
>ssc-miR-127	10:10799234|10818538	172	-32.69
>ssc-miR-127	10:10799234|10818538	166	-22.2
>ssc-miR-127	14:112686013|112714985	164	-23.39
>ssc-miR-127	14:112686013|112714985	151	-25.51
>ssc-miR-127	14:112686013|112714985	151	-26.26
>ssc-miR-127	2:18980330|18982921	152	-24.2
>ssc-miR-127	5:77049090|77058522	152	-28.19
>ssc-miR-127	6:73137415|73172671	153	-22.09
>ssc-miR-127	6:73137415|73172671	151	-25.51
>ssc-miR-127	AEMK02000258.1:102954|118101	152	-27.13
>ssc-miR-127	AEMK02000258.1:102954|118101	151	-26.26
>ssc-miR-127	AEMK02000452.1:1447480|1456508	153	-19.04
>ssc-miR-1271-3p	10:10799234|10818538	159	-19.38
>ssc-miR-1271-3p	10:20438111|20492148	156	-22.75
>ssc-miR-1271-3p	10:20438111|20492148	152	-16.22
>ssc-miR-1271-3p	13:2806687|2816507	153	-22.93
>ssc-miR-1271-3p	13:65823806|65830407	151	-22.5
>ssc-miR-1271-3p	14:71228077|71239477	153	-17.39
>ssc-miR-1271-3p	14:112686013|112714985	152	-20.41
>ssc-miR-1271-3p	3:113127816|113148454	158	-22.22
>ssc-miR-1271-3p	5:16309169|16333246	157	-18.74
>ssc-miR-1271-3p	6:73137415|73172671	154	-23.76
>ssc-miR-1271-3p	7:58196071|58230971	153	-20.64
>ssc-miR-1271-3p	9:44732989|44736341	155	-26.87
>ssc-miR-1271-3p	AEMK02000258.1:102954|118101	150	-22.41
>ssc-miR-1271-3p	3:79107970|79110848	151	-18.24
>ssc-miR-1271-5p	1:131098976|131104224	155	-16.67
>ssc-miR-1271-5p	10:20438111|20492148	161	-19.66
>ssc-miR-1271-5p	8:65288403|65290009	151	-17.06
>ssc-miR-1277	15:106414678|106463004	154	-13.2
>ssc-miR-128	1:121217310|121230821	158	-24.81
>ssc-miR-128	1:131098976|131104224	151	-16
>ssc-miR-128	1:163294087|163300254	154	-16.19
>ssc-miR-128	1:216354670|216355572	154	-21.28
>ssc-miR-128	1:251874674|251908862	151	-15.16
>ssc-miR-128	1:268624313|268625276	150	-18.5
>ssc-miR-128	10:20438111|20492148	156	-22.37
>ssc-miR-128	10:20438111|20492148	151	-18.41
>ssc-miR-128	14:92300012|92306117	160	-29.35
>ssc-miR-128	14:112686013|112714985	151	-20.37
>ssc-miR-128	14:112686013|112714985	150	-20.15
>ssc-miR-128	2:47485144|47494398	151	-14.77
>ssc-miR-128	2:102600361|102607285	156	-19.67
>ssc-miR-128	3:101051488|101058675	150	-13.52
>ssc-miR-128	4:50473240|50486463	155	-16.1
>ssc-miR-128	4:85892566|85915590	157	-22.61
>ssc-miR-128	4:85892566|85922913	157	-22.61
>ssc-miR-128	6:73137415|73172671	163	-18.53
>ssc-miR-128	6:73137415|73172671	156	-16.65
>ssc-miR-128	AEMK02000258.1:102954|118101	154	-23.69
>ssc-miR-128	1:158981020|159003334	155	-22.29
>ssc-miR-128	9:67740703|67756375	150	-13.06
>ssc-miR-1285	1:181739654|181743674	154	-17.5
>ssc-miR-1285	10:42063616|42079536	151	-16.5
>ssc-miR-1285	14:112686013|112714985	154	-23.28
>ssc-miR-1285	15:48175645|48195196	155	-20.61
>ssc-miR-1285	9:10212402|10258500	155	-20.42
>ssc-miR-1285	AEMK02000452.1:1447480|1456508	153	-16.25
>ssc-miR-1285	8:130617152|130649591	159	-24.04
>ssc-miR-1285	9:67740703|67756375	162	-14.82
>ssc-miR-1285	9:67740703|67756375	162	-23.86
>ssc-miR-1296-3p	1:263873074|263932949	151	-18.54
>ssc-miR-1296-3p	10:42063616|42079536	165	-30.23
>ssc-miR-1296-3p	13:30487786|30564659	153	-18.69
>ssc-miR-1296-3p	14:112686013|112714985	157	-25.64
>ssc-miR-1296-3p	4:50473240|50486463	158	-19.81
>ssc-miR-1296-3p	5:30560128|30572528	153	-17.91
>ssc-miR-1296-3p	8:84190231|84191349	155	-20.01
>ssc-miR-1296-3p	X:59511319|59513455	150	-19.05
>ssc-miR-1296-5p	1:121217310|121230821	151	-20.14
>ssc-miR-1296-5p	10:20438111|20492148	155	-18.42
>ssc-miR-1296-5p	10:42063616|42079536	150	-22.54
>ssc-miR-1296-5p	AEMK02000258.1:102954|118101	151	-20.45
>ssc-miR-1296-5p	4:39934333|39947459	151	-15.61
>ssc-miR-1296-5p	7:96906324|96910888	153	-16.41
>ssc-miR-129a-3p	10:10799234|10818538	154	-12.75
>ssc-miR-129a-3p	10:20438111|20492148	153	-16.63
>ssc-miR-129a-3p	5:22072212|22079168	150	-14.66
>ssc-miR-129a-3p	6:73137415|73172671	158	-19.09
>ssc-miR-129a-3p	9:9534297|9535865	152	-13.05
>ssc-miR-129a-3p	AEMK02000258.1:102954|118101	166	-25.5
>ssc-miR-129a-5p	1:121217310|121230821	151	-19.41
>ssc-miR-129a-5p	1:263873074|263932949	156	-21.99
>ssc-miR-129a-5p	10:20438111|20492148	156	-23.76
>ssc-miR-129a-5p	10:20438111|20492148	155	-12.29
>ssc-miR-129a-5p	10:20438111|20492148	153	-14.95
>ssc-miR-129a-5p	10:20438111|20492148	153	-14.78
>ssc-miR-129a-5p	10:20438111|20492148	152	-24.35
>ssc-miR-129a-5p	10:20438111|20492148	150	-14.98
>ssc-miR-129a-5p	13:22169320|22184693	154	-13.05
>ssc-miR-129a-5p	15:48175645|48195196	150	-12.26
>ssc-miR-129a-5p	15:100571652|100582525	154	-17.77
>ssc-miR-129a-5p	15:111344406|111345914	150	-15.23
>ssc-miR-129a-5p	3:9726079|9732938	152	-13.78
>ssc-miR-129a-5p	4:50473240|50486463	157	-15.89
>ssc-miR-129a-5p	4:50473240|50486463	151	-11.45
>ssc-miR-129a-5p	6:18553565|18562237	151	-14.97
>ssc-miR-129a-5p	6:73137415|73172671	153	-15.73
>ssc-miR-129a-5p	6:73137415|73172671	152	-19.76
>ssc-miR-129a-5p	6:73137415|73172671	152	-19.76
>ssc-miR-129a-5p	6:73137415|73172671	151	-12.03
>ssc-miR-129a-5p	6:106130623|106134427	154	-19.76
>ssc-miR-129a-5p	AEMK02000258.1:102954|118101	157	-22.43
>ssc-miR-129a-5p	AEMK02000258.1:102954|118101	152	-20.58
>ssc-miR-129a-5p	AEMK02000258.1:102954|118101	150	-12.64
>ssc-miR-129a-5p	AEMK02000452.1:1447480|1456508	158	-22.16
>ssc-miR-129a-5p	AEMK02000452.1:1447480|1456508	152	-23.11
>ssc-miR-129a-5p	3:79107970|79110848	155	-12.58
>ssc-miR-129a-5p	9:67740703|67756375	152	-16.83
>ssc-miR-129a-5p	9:67740703|67756375	151	-10.43
>ssc-miR-129b	1:121217310|121230821	151	-19.41
>ssc-miR-129b	1:263873074|263932949	156	-21.99
>ssc-miR-129b	10:20438111|20492148	156	-23.76
>ssc-miR-129b	10:20438111|20492148	155	-12.29
>ssc-miR-129b	10:20438111|20492148	153	-14.95
>ssc-miR-129b	10:20438111|20492148	153	-14.78
>ssc-miR-129b	10:20438111|20492148	152	-24.35
>ssc-miR-129b	10:20438111|20492148	150	-14.98
>ssc-miR-129b	13:22169320|22184693	154	-13.05
>ssc-miR-129b	15:48175645|48195196	150	-12.26
>ssc-miR-129b	15:100571652|100582525	154	-17.77
>ssc-miR-129b	15:111344406|111345914	150	-15.23
>ssc-miR-129b	3:9726079|9732938	152	-13.78
>ssc-miR-129b	4:50473240|50486463	157	-15.89
>ssc-miR-129b	4:50473240|50486463	151	-11.45
>ssc-miR-129b	6:18553565|18562237	151	-14.97
>ssc-miR-129b	6:73137415|73172671	153	-15.73
>ssc-miR-129b	6:73137415|73172671	152	-19.76
>ssc-miR-129b	6:73137415|73172671	152	-19.76
>ssc-miR-129b	6:73137415|73172671	151	-12.03
>ssc-miR-129b	6:106130623|106134427	154	-19.76
>ssc-miR-129b	AEMK02000258.1:102954|118101	157	-22.43
>ssc-miR-129b	AEMK02000258.1:102954|118101	152	-20.58
>ssc-miR-129b	AEMK02000258.1:102954|118101	150	-12.64
>ssc-miR-129b	AEMK02000452.1:1447480|1456508	158	-22.16
>ssc-miR-129b	AEMK02000452.1:1447480|1456508	152	-23.11
>ssc-miR-129b	3:79107970|79110848	155	-12.58
>ssc-miR-129b	9:67740703|67756375	152	-16.83
>ssc-miR-129b	9:67740703|67756375	151	-10.43
>ssc-miR-1306-3p	10:10799234|10818538	156	-19.84
>ssc-miR-1306-5p	1:149478221|149488620	163	-21.06
>ssc-miR-1306-5p	10:42063616|42079536	160	-20.11
>ssc-miR-1306-5p	13:30487786|30564659	153	-28.34
>ssc-miR-1306-5p	13:197174624|197177241	164	-28.16
>ssc-miR-1306-5p	14:106961380|106978586	157	-29.79
>ssc-miR-1306-5p	15:48175645|48195196	176	-36.72
>ssc-miR-1306-5p	5:77049090|77058522	159	-16.75
>ssc-miR-1306-5p	6:73137415|73172671	169	-30.62
>ssc-miR-1306-5p	6:73137415|73172671	164	-26.44
>ssc-miR-1306-5p	6:73137415|73172671	163	-29.77
>ssc-miR-1306-5p	6:73137415|73172671	154	-17.39
>ssc-miR-1306-5p	6:73137415|73172671	150	-29.82
>ssc-miR-1306-5p	6:73137415|73172671	150	-21.15
>ssc-miR-1306-5p	10:63710293|63731758	155	-25.74
>ssc-miR-1306-5p	18:40675472|40687168	150	-22.43
>ssc-miR-1307	1:149478221|149488620	150	-25.61
>ssc-miR-1307	6:73137415|73172671	150	-22.78
>ssc-miR-130a	1:128517403|128521610	152	-17.35
>ssc-miR-130a	10:42063616|42079536	158	-13.41
>ssc-miR-130a	10:42063616|42079536	152	-13.03
>ssc-miR-130a	10:53103969|53169782	151	-16.84
>ssc-miR-130a	13:77581955|77621218	151	-12.99
>ssc-miR-130a	15:66340958|66357727	159	-17.93
>ssc-miR-130a	5:41729704|41735315	150	-14.44
>ssc-miR-130a	6:73137415|73172671	152	-20.14
>ssc-miR-130a	6:147621915|147635679	160	-16.76
>ssc-miR-130a	9:67740703|67756375	158	-14.21
>ssc-miR-130b-3p	10:42063616|42079536	150	-11.12
>ssc-miR-130b-3p	13:77581955|77621218	150	-13.42
>ssc-miR-130b-3p	13:197174624|197177241	151	-13.08
>ssc-miR-130b-3p	15:66340958|66357727	163	-20.15
>ssc-miR-130b-3p	3:16964040|16971275	155	-24.14
>ssc-miR-130b-3p	3:26701499|26701952	155	-16.36
>ssc-miR-130b-3p	4:50433434|50462793	155	-13.69
>ssc-miR-130b-3p	6:73137415|73172671	155	-20.91
>ssc-miR-130b-3p	6:147621915|147635679	169	-23.32
>ssc-miR-130b-3p	9:67740703|67756375	153	-12.18
>ssc-miR-130b-3p	9:67740703|67756375	150	-12.07
>ssc-miR-130b-5p	1:163013886|163020678	159	-16.42
>ssc-miR-130b-5p	1:180153286|180156210	159	-14.68
>ssc-miR-130b-5p	1:263873074|263932949	156	-15
>ssc-miR-130b-5p	10:10799234|10818538	164	-22.12
>ssc-miR-130b-5p	10:10799234|10818538	151	-13.98
>ssc-miR-130b-5p	10:10799234|10818538	150	-15.58
>ssc-miR-130b-5p	10:20438111|20492148	153	-17.15
>ssc-miR-130b-5p	10:20438111|20492148	151	-18.14
>ssc-miR-130b-5p	10:20438111|20492148	150	-11.75
>ssc-miR-130b-5p	10:42063616|42079536	151	-16.02
>ssc-miR-130b-5p	10:42063616|42079536	150	-18.26
>ssc-miR-130b-5p	11:25318969|25343890	157	-14.26
>ssc-miR-130b-5p	13:115385728|115402388	157	-15.56
>ssc-miR-130b-5p	13:137224796|137240863	155	-14.69
>ssc-miR-130b-5p	13:158599501|158606537	161	-19.33
>ssc-miR-130b-5p	13:158599501|158606537	150	-15.99
>ssc-miR-130b-5p	14:112008240|112010254	155	-12.41
>ssc-miR-130b-5p	14:112686013|112714985	162	-21.1
>ssc-miR-130b-5p	14:112686013|112714985	159	-20.16
>ssc-miR-130b-5p	14:112686013|112714985	153	-13.37
>ssc-miR-130b-5p	14:112686013|112714985	151	-13.41
>ssc-miR-130b-5p	15:48175645|48195196	155	-15.81
>ssc-miR-130b-5p	17:39197685|39215276	151	-14.26
>ssc-miR-130b-5p	18:10411419|10420695	159	-18.29
>ssc-miR-130b-5p	3:59423230|59425872	154	-15.27
>ssc-miR-130b-5p	3:113127816|113148454	152	-17.74
>ssc-miR-130b-5p	6:73137415|73172671	153	-19.57
>ssc-miR-130b-5p	6:149787537|149821093	153	-21.44
>ssc-miR-130b-5p	AEMK02000258.1:102954|118101	169	-22.8
>ssc-miR-130b-5p	AEMK02000258.1:102954|118101	154	-24.83
>ssc-miR-130b-5p	X:59511319|59513455	154	-18.06
>ssc-miR-130b-5p	1:158249937|158258256	152	-13.82
>ssc-miR-130b-5p	1:158249937|158258256	152	-13.44
>ssc-miR-130b-5p	10:14045965|14050397	155	-15.95
>ssc-miR-130b-5p	10:63710293|63731758	154	-21.47
>ssc-miR-130b-5p	4:39934333|39947459	155	-13.67
>ssc-miR-130b-5p	4:39934333|39947459	153	-17.26
>ssc-miR-132	10:20438111|20492148	153	-16.22
>ssc-miR-132	10:53103969|53169782	153	-19.66
>ssc-miR-132	13:30487786|30564659	152	-17.35
>ssc-miR-132	13:31682729|31699415	151	-25.25
>ssc-miR-132	13:200020688|200023406	153	-17.09
>ssc-miR-132	14:112008240|112010254	150	-19.05
>ssc-miR-132	2:136907206|136937721	152	-13.18
>ssc-miR-132	7:93107459|93126682	160	-22.4
>ssc-miR-132	9:44732989|44736341	158	-16.74
>ssc-miR-132	AEMK02000452.1:1447480|1456508	150	-12.2
>ssc-miR-132	2:136907217|136929529	152	-13.18
>ssc-miR-133a-3p	10:10799234|10818538	150	-20.79
>ssc-miR-133a-3p	10:20438111|20492148	153	-17.86
>ssc-miR-133a-3p	13:197174624|197177241	157	-21.91
>ssc-miR-133a-3p	14:112686013|112714985	152	-24.77
>ssc-miR-133a-3p	15:74631515|74634961	159	-26.44
>ssc-miR-133a-3p	18:1589912|1599809	155	-14.36
>ssc-miR-133a-3p	6:73137415|73172671	150	-17.55
>ssc-miR-133a-3p	8:82646236|82654959	153	-21.22
>ssc-miR-133a-5p	10:10799234|10818538	157	-16.95
>ssc-miR-133a-5p	10:10799234|10818538	150	-13.38
>ssc-miR-133a-5p	10:20438111|20492148	154	-19.17
>ssc-miR-133a-5p	10:42063616|42079536	151	-16.23
>ssc-miR-133a-5p	13:137224796|137240863	152	-11.02
>ssc-miR-133a-5p	13:197174624|197177241	156	-15.91
>ssc-miR-133a-5p	2:102600361|102607285	150	-14.29
>ssc-miR-133a-5p	6:73137415|73172671	154	-14.11
>ssc-miR-133a-5p	12:2230413|2231065	150	-17.48
>ssc-miR-133b	1:565194|567852	153	-17.42
>ssc-miR-133b	14:112686013|112714985	157	-25.64
>ssc-miR-133b	15:74631515|74634961	169	-25.51
>ssc-miR-133b	15:74631515|74634961	152	-16.2
>ssc-miR-1343	1:251874674|251908862	167	-32.3
>ssc-miR-1343	10:20438111|20492148	166	-25.48
>ssc-miR-1343	10:20438111|20492148	157	-27.6
>ssc-miR-1343	10:20438111|20492148	156	-22.62
>ssc-miR-1343	10:20438111|20492148	151	-25.96
[truncated: 5,816 more rows]

## Sheet: Supplementary Table S6
Table S6. Significantly enriched GO terms and KEGG pathways of DE genes between adhesive and non-adhesive group
[truncated: 241 more rows]
